# Supplementary material for: Crystal structure and Hirshfeld surface analysis of lapachol acetate 80 years after its first synthesis
Source: Acta Crystallogr E Crystallogr Commun. 2019 Aug 19;75(Pt 9):1362–6. doi: 10.1107/S2056989019011393 (PMC6727062; doi:10.1107/S2056989019011393)
Supplement: Supplementary file 1 [file e-75-01362-sup1.cif]

##############################################################################
#                                                                            #
# This CIF contains the data in a paper accepted for publication in          #
# Acta Crystallographica Section E. It conforms to the requirements of       #
# Notes for Authors for Acta Crystallographica Section E, and has been       #
# peer reviewed under the auspices of the IUCr Commission on Journals.       #
#                                                                            #
# Full details of the Crystallographic Information File format               #
# are given in the paper "The Crystallographic Information File (CIF):       #
# a New Standard Archive File for Crystallography" by S. R. Hall, F. H.      #
# Allen and I. D. Brown [Acta Cryst. (1991), A47, 655-685].                  #
#                                                                            #
# The current version of the core CIF dictionary is obtainable from          #
# ftp://ftp.iucr.org/pub/cif_core.dic.                                       #
#                                                                            #
# Software is freely available for graphical display of the structure(s)     #
# in this CIF. For information consult the CIF software page                 #
# http://www.iucr.org/resources/cif/software.                                #
#                                                                            #
# This file may be used for bona fide research purposes within the           #
# scientific community so long as proper attribution is given to the journal # 
# article from which it was obtained.                                        #
#                                                                            #
##############################################################################
data_I
_audit_creation_method     'SHELXL-2018/3'
_journal_date_recd_electronic     2019-08-05
_journal_date_accepted     2019-08-13
_journal_name_full     'Acta Crystallographica, Section E'
_journal_year     2019
_journal_volume     75
_journal_issue      1
_journal_page_first     0
_journal_page_last     0
_journal_paper_category     GO
_journal_paper_doi     10.1107/S2056989019011393
_journal_coeditor_code     EX2023
_publ_contact_author_name     'Leopoldo Suescun'
_publ_contact_author_address
;
Cryssmat-Lab/DETEMA, Facultad de Qu\'imica, Universidad de la Rep\'ublica, Av.
 Gral.
Flores 2124, Montevideo 11800,
Uruguay
;
_publ_contact_author_email     'leopoldo@fq.edu.uy'
_publ_contact_author_fax     '+598 29241906'
_publ_contact_author_phone     '+598 29290705'
_publ_section_title
;
Crystal structure and Hirshfeld surface analysis of lapachol acetate 80 years
after its first synthesis
;
loop_
    _publ_author_name
    _publ_author_footnote
    _publ_author_address
    'Mart\'inez-Cabrera, Miguel A.' .
;
Universidad Nacional de Asunci\'on, Facultad de Ciencias Exactas y Naturales,
Departamento de Biolog\'ia,
\'Area Qu\'imica Org\'anica de los Productos Naturales-LAREV,
San Lorenzo Campus-UNA,
Paraguay
;
    'Mac\'ias, Mario A.' .
;
Department of Chemistry, Universidad de los Andes, Cra 1 N\% 18A-12, 111711
Bogot\'a,
Colombia
;
    'Ferreira, Francisco' .
;
Universidad Nacional de Asunci\'on, Facultad de Ciencias Exactas y Naturales,
Laboratorio de An\'alisis Instrumental, Departamento de Qu\'imica,
San Lorenzo Campus-UNA,
Paraguay
;
    'Pandolfi, Enrique' .
;
Laboratorio de S\'intesis Org\'anica, DQO, Facultad de Qu\'imica,
Universidad de la Rep\'ublica, Montevideo 11800,
Uruguay
;
    'Bar\'ua, Javier' .
;
Universidad Nacional de Asunci\'on, Facultad de Ciencias Qu\'imicas,
San Lorenzo Campus-UNA,
Paraguay
;
    'Suescun, Leopoldo' .
;
Cryssmat-Lab/DETEMA, Facultad de Qu\'imica, Universidad de la Rep\'ublica,
Av. Gral. Flores 2124, Montevideo 11800,
Uruguay
;
_publ_section_synopsis
;
A modified synthesis procedure allowed  lapachol acetate (acetic acid
3-(3-methyl-but-2-enyl)-1,4-dioxo-1,4-dihydro- naphthalen-2-yl ester) to be
obtained in high yield and its crystal structure is reported for the first
time  80 years after its first synthesis. The lapachol acetate molecular
conformation is very similar to that of reported lapachol molecules and other
derivatives. The monoclinic <i>P</i>2~1~/<i>n</i> crystal structure packs
through weak intermolecular \p--\p and C---H...O interactions as described by
Hirshfeld surface analysis.
;
_chemical_name_systematic
;
3-(3-Methylbut-2-enyl)-1,4-dioxonaphthalen-2-yl acetate
;
_chemical_name_common     'lapachol acetate'
_chemical_formula_moiety     'C17 H16 O4'
_chemical_formula_sum     'C17 H16 O4'
_chemical_formula_iupac     'C17 H16 O4'
_chemical_formula_weight     284.30
_chemical_melting_point     352.0(10)
_space_group_crystal_system     monoclinic
_space_group_name_H-M_alt     'P 21/n'
_space_group_name_Hall     '-P 2yn'
loop_
    _space_group_symop_operation_xyz
    'x, y, z'
    '-x+1/2, y+1/2, -z+1/2'
    '-x, -y, -z'
    'x-1/2, -y-1/2, z-1/2'
_cell_length_a     12.0914(8)
_cell_length_b     9.4741(6)
_cell_length_c     12.7761(9)
_cell_angle_alpha     90
_cell_angle_beta     92.943(4)
_cell_angle_gamma     90
_cell_volume     1461.64(17)
_cell_formula_units_Z     4
_cell_measurement_reflns_used     7958
_cell_measurement_theta_min     4.9115
_cell_measurement_theta_max     75.657
_cell_measurement_temperature     296(2)
_exptl_crystal_description     block
_exptl_crystal_colour     yellow
_exptl_crystal_size_max     0.258
_exptl_crystal_size_mid     0.224
_exptl_crystal_size_min     0.176
_exptl_crystal_density_diffrn     1.292
_exptl_crystal_density_meas     ?
_exptl_crystal_density_method     ?
_exptl_crystal_F_000     600
_exptl_absorpt_coefficient_mu     0.754
_exptl_absorpt_correction_type     multi-scan
_exptl_absorpt_process_details
;
(SADABS; Krause <i>et al.</i>, 2015)
;
_exptl_absorpt_correction_T_min     0.6543
_exptl_absorpt_correction_T_max     0.7542
_diffrn_ambient_temperature     296(2)
_diffrn_source     'Cu Incoatec microsource'
_diffrn_radiation_type     CuK\a
_diffrn_radiation_wavelength     1.54178
_diffrn_measurement_device_type     'Bruker D8 Venture/Photon 100 CMOS'
_diffrn_measurement_method     '\j and \w scans'
_diffrn_detector_area_resol_mean     10.4167
_diffrn_reflns_number     7496
_diffrn_reflns_av_R_equivalents     0.0378
_diffrn_reflns_av_unetI/netI     0.0445
_diffrn_reflns_theta_min     4.911
_diffrn_reflns_theta_max     79.204
_diffrn_reflns_theta_full     67.679
_diffrn_measured_fraction_theta_max     0.946
_diffrn_measured_fraction_theta_full     0.986
_diffrn_reflns_limit_h_min     -13
_diffrn_reflns_limit_h_max     15
_diffrn_reflns_limit_k_min     -11
_diffrn_reflns_limit_k_max     9
_diffrn_reflns_limit_l_min     -16
_diffrn_reflns_limit_l_max     15
_refine_special_details     ?
_reflns_number_total     2996
_reflns_number_gt     1972
_reflns_threshold_expression     'I > 2\s(I)'
_refine_ls_structure_factor_coef     Fsqd
_refine_ls_matrix_type     full
_refine_ls_R_factor_all     0.0812
_refine_ls_R_factor_gt     0.0479
_refine_ls_wR_factor_gt     0.1149
_refine_ls_wR_factor_ref     0.1356
_refine_ls_goodness_of_fit_ref     1.031
_refine_ls_restrained_S_all     1.031
_refine_ls_number_reflns     2996
_refine_ls_number_parameters     193
_refine_ls_number_restraints     0
_refine_ls_hydrogen_treatment     constr
_refine_ls_weighting_scheme     calc
_refine_ls_weighting_details
              'w=1/[\s^2^(Fo^2^)+(0.0530P)^2^+0.3463P] where P=(Fo^2^+2Fc^2^)/3'
_atom_sites_solution_hydrogens     geom
_atom_sites_solution_primary     dual
_atom_sites_solution_secondary     difmap
_refine_ls_shift/su_max     0.000
_refine_ls_shift/su_mean     0.000
_refine_diff_density_max     0.165
_refine_diff_density_min     -0.164
_refine_ls_extinction_method     none
_refine_ls_extinction_coef     .
loop_
    _atom_type_symbol
    _atom_type_description
    _atom_type_scat_dispersion_real
    _atom_type_scat_dispersion_imag
    _atom_type_scat_source
    'C' 'C' 0.0181 0.0091
                         'International Tables Vol C Tables 4.2.6.8 and 6.1.1.4'
    'H' 'H' 0.0000 0.0000
                         'International Tables Vol C Tables 4.2.6.8 and 6.1.1.4'
    'O' 'O' 0.0492 0.0322
                         'International Tables Vol C Tables 4.2.6.8 and 6.1.1.4'
_computing_data_collection
;
APEX2 (Bruker, 2014)
;
_computing_cell_refinement
;
SAINT (Bruker, 2014)
;
_computing_data_reduction
;
SAINT (Bruker, 2014)
;
_computing_structure_solution
;
SHELXT (Sheldrick, 2015a)
;
_computing_structure_refinement
;
SHELXL2018 (Sheldrick, 2015b)
;
_computing_molecular_graphics
;
Mercury (Macrae et al., 2008)
;
_computing_publication_material
;
publCIF (Westrip, 2010)
;
loop_
    _atom_site_type_symbol
    _atom_site_label
    _atom_site_fract_x
    _atom_site_fract_y
    _atom_site_fract_z
    _atom_site_U_iso_or_equiv
    _atom_site_adp_type
    _atom_site_calc_flag
    _atom_site_occupancy
    _atom_site_disorder_assembly
    _atom_site_disorder_group
    O O1 0.22182(14) 0.34297(18) 0.34233(12) 0.0686(5) Uani d 1 . .
    C C1 0.25877(15) 0.3726(2) 0.42998(15) 0.0468(5) Uani d 1 . .
    O O2 0.17186(11) 0.16221(16) 0.49500(11) 0.0540(4) Uani d 1 . .
    C C2 0.24117(15) 0.2761(2) 0.51890(15) 0.0441(5) Uani d 1 . .
    O O3 0.30987(14) 0.05735(18) 0.41410(15) 0.0756(5) Uani d 1 . .
    C C3 0.28099(15) 0.2973(2) 0.61720(15) 0.0443(5) Uani d 1 . .
    O O4 0.39859(12) 0.43627(17) 0.72673(11) 0.0586(4) Uani d 1 . .
    C C4 0.35332(15) 0.4218(2) 0.64003(14) 0.0440(5) Uani d 1 . .
    C C5 0.42753(17) 0.6488(2) 0.57604(17) 0.0529(5) Uani d 1 . .
    H H5 0.460252 0.663841 0.642578 0.063 Uiso calc 1 . .
    C C6 0.43917(18) 0.7485(3) 0.49821(19) 0.0615(6) Uani d 1 . .
    H H6 0.479948 0.830043 0.512619 0.074 Uiso calc 1 . .
    C C7 0.39054(19) 0.7275(3) 0.39920(19) 0.0612(6) Uani d 1 . .
    H H7 0.397581 0.795506 0.347504 0.073 Uiso calc 1 . .
    C C8 0.33163(17) 0.6057(3) 0.37709(17) 0.0547(5) Uani d 1 . .
    H H8 0.299507 0.591249 0.310242 0.066 Uiso calc 1 . .
    C C9 0.32006(15) 0.5041(2) 0.45465(15) 0.0444(5) Uani d 1 . .
    C C10 0.36737(15) 0.5268(2) 0.55524(15) 0.0426(4) Uani d 1 . .
    C C11 0.26046(18) 0.1969(2) 0.70541(16) 0.0533(5) Uani d 1 . .
    H H11A 0.260239 0.249275 0.770631 0.064 Uiso calc 1 . .
    H H11B 0.188017 0.154157 0.693426 0.064 Uiso calc 1 . .
    C C12 0.34630(17) 0.0828(2) 0.71541(16) 0.0505(5) Uani d 1 . .
    H H12 0.350981 0.023269 0.657923 0.061 Uiso calc 1 . .
    C C13 0.41622(17) 0.0566(2) 0.79619(16) 0.0510(5) Uani d 1 . .
    C C14 0.4219(2) 0.1431(3) 0.89505(18) 0.0719(7) Uani d 1 . .
    H H14A 0.412225 0.082669 0.954178 0.108 Uiso calc 1 . .
    H H14B 0.364369 0.213071 0.891358 0.108 Uiso calc 1 . .
    H H14C 0.492685 0.188880 0.902682 0.108 Uiso calc 1 . .
    C C15 0.4952(2) -0.0652(3) 0.7946(2) 0.0684(7) Uani d 1 . .
    H H15A 0.569682 -0.031304 0.805937 0.103 Uiso calc 1 . .
    H H15B 0.487694 -0.111606 0.727755 0.103 Uiso calc 1 . .
    H H15C 0.478890 -0.130827 0.848916 0.103 Uiso calc 1 . .
    C C16 0.2148(2) 0.0591(2) 0.43364(17) 0.0557(5) Uani d 1 . .
    C C17 0.1276(2) -0.0443(3) 0.3994(2) 0.0785(8) Uani d 0.79(3) A 1
    H H17A 0.072901 0.001798 0.354279 0.118 Uiso calc 0.79(3) A 1
    H H17B 0.093164 -0.081079 0.459726 0.118 Uiso calc 0.79(3) A 1
    H H17C 0.160520 -0.120203 0.362194 0.118 Uiso calc 0.79(3) A 1
    C C17' 0.1276(2) -0.0443(3) 0.3994(2) 0.0785(8) Uani d 0.21(3) A 2
    H H17D 0.058095 -0.016088 0.425921 0.118 Uiso calc 0.21(3) A 2
    H H17E 0.147328 -0.136138 0.426025 0.118 Uiso calc 0.21(3) A 2
    H H17F 0.121161 -0.047259 0.324252 0.118 Uiso calc 0.21(3) A 2
loop_
    _atom_site_aniso_label
    _atom_site_aniso_U_11
    _atom_site_aniso_U_22
    _atom_site_aniso_U_33
    _atom_site_aniso_U_12
    _atom_site_aniso_U_13
    _atom_site_aniso_U_23
    O1 0.0903(12) 0.0652(12) 0.0484(8) -0.0047(9) -0.0162(8) 0.0054(8)
    C1 0.0471(10) 0.0480(12) 0.0449(11) 0.0085(9) -0.0009(8) 0.0029(9)
    O2 0.0536(8) 0.0488(9) 0.0596(8) -0.0054(7) 0.0025(7) -0.0014(7)
    C2 0.0430(9) 0.0407(11) 0.0486(10) 0.0036(9) 0.0025(8) 0.0002(9)
    O3 0.0664(10) 0.0607(12) 0.1004(13) 0.0026(9) 0.0100(9) -0.0191(10)
    C3 0.0449(10) 0.0430(12) 0.0456(10) 0.0058(9) 0.0060(8) 0.0037(9)
    O4 0.0653(9) 0.0646(11) 0.0452(8) 0.0030(8) -0.0055(7) -0.0027(7)
    C4 0.0431(10) 0.0448(12) 0.0443(10) 0.0105(9) 0.0051(8) -0.0028(9)
    C5 0.0557(12) 0.0456(13) 0.0581(12) 0.0034(10) 0.0095(10) -0.0063(11)
    C6 0.0621(13) 0.0424(14) 0.0813(16) -0.0016(11) 0.0171(12) -0.0029(12)
    C7 0.0673(14) 0.0464(14) 0.0715(15) 0.0066(11) 0.0198(12) 0.0138(12)
    C8 0.0571(12) 0.0534(14) 0.0539(12) 0.0109(11) 0.0061(9) 0.0098(11)
    C9 0.0457(10) 0.0428(12) 0.0452(10) 0.0088(9) 0.0065(8) 0.0049(9)
    C10 0.0431(9) 0.0373(11) 0.0479(10) 0.0086(8) 0.0078(8) -0.0009(9)
    C11 0.0566(12) 0.0559(14) 0.0479(11) -0.0022(10) 0.0067(9) 0.0092(10)
    C12 0.0625(12) 0.0431(13) 0.0458(10) -0.0042(10) 0.0010(9) 0.0028(9)
    C13 0.0543(11) 0.0490(13) 0.0494(11) -0.0102(10) -0.0005(9) 0.0040(10)
    C14 0.0739(15) 0.086(2) 0.0545(13) -0.0051(14) -0.0078(11) -0.0076(13)
    C15 0.0697(14) 0.0583(16) 0.0756(15) 0.0019(13) -0.0109(12) 0.0043(13)
    C16 0.0658(13) 0.0453(13) 0.0556(12) -0.0005(11) -0.0019(10) 0.0025(10)
    C17 0.0874(18) 0.0623(18) 0.0851(18) -0.0195(14) -0.0028(14) -0.0071(15)
    C17' 0.0874(18) 0.0623(18) 0.0851(18) -0.0195(14) -0.0028(14) -0.0071(15)
_geom_special_details
;
 All esds (except the esd in the dihedral angle between two l.s. planes)
 are estimated using the full covariance matrix.  The cell esds are taken
 into account individually in the estimation of esds in distances, angles
 and torsion angles; correlations between esds in cell parameters are only
 used when they are defined by crystal symmetry.  An approximate (isotropic)
 treatment of cell esds is used for estimating esds involving l.s. planes.
;
loop_
    _geom_bond_atom_site_label_1
    _geom_bond_atom_site_label_2
    _geom_bond_site_symmetry_2
    _geom_bond_distance
    _geom_bond_publ_flag
    O1 C1 . 1.217(2) ?
    C1 C9 . 1.476(3) ?
    C1 C2 . 1.482(3) ?
    O2 C16 . 1.371(3) ?
    O2 C2 . 1.391(2) ?
    C2 C3 . 1.337(3) ?
    O3 C16 . 1.189(3) ?
    C3 C4 . 1.489(3) ?
    C3 C11 . 1.505(3) ?
    O4 C4 . 1.218(2) ?
    C4 C10 . 1.487(3) ?
    C5 C6 . 1.384(3) ?
    C5 C10 . 1.384(3) ?
    C5 H5 . 0.9300 ?
    C6 C7 . 1.382(3) ?
    C6 H6 . 0.9300 ?
    C7 C8 . 1.377(3) ?
    C7 H7 . 0.9300 ?
    C8 C9 . 1.394(3) ?
    C8 H8 . 0.9300 ?
    C9 C10 . 1.396(3) ?
    C11 C12 . 1.500(3) ?
    C11 H11A . 0.9700 ?
    C11 H11B . 0.9700 ?
    C12 C13 . 1.324(3) ?
    C12 H12 . 0.9300 ?
    C13 C15 . 1.499(3) ?
    C13 C14 . 1.504(3) ?
    C14 H14A . 0.9600 ?
    C14 H14B . 0.9600 ?
    C14 H14C . 0.9600 ?
    C15 H15A . 0.9600 ?
    C15 H15B . 0.9600 ?
    C15 H15C . 0.9600 ?
    C16 C17' . 1.488(3) ?
    C16 C17 . 1.488(3) ?
    C17 H17A . 0.9600 ?
    C17 H17B . 0.9600 ?
    C17 H17C . 0.9600 ?
    C17' H17D . 0.9600 ?
    C17' H17E . 0.9600 ?
    C17' H17F . 0.9600 ?
loop_
    _geom_angle_atom_site_label_1
    _geom_angle_atom_site_label_2
    _geom_angle_atom_site_label_3
    _geom_angle_site_symmetry_1
    _geom_angle_site_symmetry_3
    _geom_angle
    _geom_angle_publ_flag
    O1 C1 C9 . . 123.21(19) ?
    O1 C1 C2 . . 120.2(2) ?
    C9 C1 C2 . . 116.57(16) ?
    C16 O2 C2 . . 115.91(16) ?
    C3 C2 O2 . . 120.42(18) ?
    C3 C2 C1 . . 124.68(19) ?
    O2 C2 C1 . . 114.76(16) ?
    C2 C3 C4 . . 118.84(18) ?
    C2 C3 C11 . . 122.93(19) ?
    C4 C3 C11 . . 118.16(17) ?
    O4 C4 C10 . . 121.63(19) ?
    O4 C4 C3 . . 119.97(19) ?
    C10 C4 C3 . . 118.40(16) ?
    C6 C5 C10 . . 120.2(2) ?
    C6 C5 H5 . . 119.9 ?
    C10 C5 H5 . . 119.9 ?
    C7 C6 C5 . . 120.4(2) ?
    C7 C6 H6 . . 119.8 ?
    C5 C6 H6 . . 119.8 ?
    C8 C7 C6 . . 120.0(2) ?
    C8 C7 H7 . . 120.0 ?
    C6 C7 H7 . . 120.0 ?
    C7 C8 C9 . . 120.2(2) ?
    C7 C8 H8 . . 119.9 ?
    C9 C8 H8 . . 119.9 ?
    C8 C9 C10 . . 119.8(2) ?
    C8 C9 C1 . . 119.93(18) ?
    C10 C9 C1 . . 120.30(18) ?
    C5 C10 C9 . . 119.48(19) ?
    C5 C10 C4 . . 119.83(18) ?
    C9 C10 C4 . . 120.69(19) ?
    C12 C11 C3 . . 112.29(17) ?
    C12 C11 H11A . . 109.1 ?
    C3 C11 H11A . . 109.1 ?
    C12 C11 H11B . . 109.1 ?
    C3 C11 H11B . . 109.1 ?
    H11A C11 H11B . . 107.9 ?
    C13 C12 C11 . . 127.8(2) ?
    C13 C12 H12 . . 116.1 ?
    C11 C12 H12 . . 116.1 ?
    C12 C13 C15 . . 121.0(2) ?
    C12 C13 C14 . . 123.5(2) ?
    C15 C13 C14 . . 115.45(19) ?
    C13 C14 H14A . . 109.5 ?
    C13 C14 H14B . . 109.5 ?
    H14A C14 H14B . . 109.5 ?
    C13 C14 H14C . . 109.5 ?
    H14A C14 H14C . . 109.5 ?
    H14B C14 H14C . . 109.5 ?
    C13 C15 H15A . . 109.5 ?
    C13 C15 H15B . . 109.5 ?
    H15A C15 H15B . . 109.5 ?
    C13 C15 H15C . . 109.5 ?
    H15A C15 H15C . . 109.5 ?
    H15B C15 H15C . . 109.5 ?
    O3 C16 O2 . . 121.9(2) ?
    O3 C16 C17' . . 127.4(2) ?
    O2 C16 C17' . . 110.7(2) ?
    O3 C16 C17 . . 127.4(2) ?
    O2 C16 C17 . . 110.7(2) ?
    C16 C17 H17A . . 109.5 ?
    C16 C17 H17B . . 109.5 ?
    H17A C17 H17B . . 109.5 ?
    C16 C17 H17C . . 109.5 ?
    H17A C17 H17C . . 109.5 ?
    H17B C17 H17C . . 109.5 ?
    C16 C17' H17D . . 109.5 ?
    C16 C17' H17E . . 109.5 ?
    H17D C17' H17E . . 109.5 ?
    C16 C17' H17F . . 109.5 ?
    H17D C17' H17F . . 109.5 ?
    H17E C17' H17F . . 109.5 ?
loop_
    _geom_torsion_atom_site_label_1
    _geom_torsion_atom_site_label_2
    _geom_torsion_atom_site_label_3
    _geom_torsion_atom_site_label_4
    _geom_torsion_site_symmetry_1
    _geom_torsion_site_symmetry_2
    _geom_torsion_site_symmetry_3
    _geom_torsion_site_symmetry_4
    _geom_torsion
    _geom_torsion_publ_flag
    C16 O2 C2 C3 . . . . -112.3(2) ?
    C16 O2 C2 C1 . . . . 71.8(2) ?
    O1 C1 C2 C3 . . . . 178.0(2) ?
    C9 C1 C2 C3 . . . . -3.2(3) ?
    O1 C1 C2 O2 . . . . -6.2(3) ?
    C9 C1 C2 O2 . . . . 172.54(16) ?
    O2 C2 C3 C4 . . . . -178.93(16) ?
    C1 C2 C3 C4 . . . . -3.4(3) ?
    O2 C2 C3 C11 . . . . 4.0(3) ?
    C1 C2 C3 C11 . . . . 179.59(18) ?
    C2 C3 C4 O4 . . . . -173.37(18) ?
    C11 C3 C4 O4 . . . . 3.8(3) ?
    C2 C3 C4 C10 . . . . 7.2(3) ?
    C11 C3 C4 C10 . . . . -175.65(17) ?
    C10 C5 C6 C7 . . . . 0.3(3) ?
    C5 C6 C7 C8 . . . . -1.1(3) ?
    C6 C7 C8 C9 . . . . 0.6(3) ?
    C7 C8 C9 C10 . . . . 0.7(3) ?
    C7 C8 C9 C1 . . . . -178.78(19) ?
    O1 C1 C9 C8 . . . . 4.2(3) ?
    C2 C1 C9 C8 . . . . -174.46(17) ?
    O1 C1 C9 C10 . . . . -175.23(19) ?
    C2 C1 C9 C10 . . . . 6.1(3) ?
    C6 C5 C10 C9 . . . . 1.0(3) ?
    C6 C5 C10 C4 . . . . -178.70(18) ?
    C8 C9 C10 C5 . . . . -1.5(3) ?
    C1 C9 C10 C5 . . . . 177.96(17) ?
    C8 C9 C10 C4 . . . . 178.22(17) ?
    C1 C9 C10 C4 . . . . -2.3(3) ?
    O4 C4 C10 C5 . . . . -4.1(3) ?
    C3 C4 C10 C5 . . . . 175.37(17) ?
    O4 C4 C10 C9 . . . . 176.20(18) ?
    C3 C4 C10 C9 . . . . -4.4(3) ?
    C2 C3 C11 C12 . . . . 88.5(2) ?
    C4 C3 C11 C12 . . . . -88.5(2) ?
    C3 C11 C12 C13 . . . . 118.3(2) ?
    C11 C12 C13 C15 . . . . 178.2(2) ?
    C11 C12 C13 C14 . . . . -1.0(4) ?
    C2 O2 C16 O3 . . . . 9.9(3) ?
    C2 O2 C16 C17' . . . . -170.81(18) ?
    C2 O2 C16 C17 . . . . -170.81(18) ?
loop_
    _geom_hbond_atom_site_label_D
    _geom_hbond_atom_site_label_H
    _geom_hbond_atom_site_label_A
    _geom_hbond_site_symmetry_A
    _geom_hbond_distance_DH
    _geom_hbond_distance_HA
    _geom_hbond_distance_DA
    _geom_hbond_angle_DHA
    C11 H11B O4 2_546 0.97 2.55 3.274(3) 131
    C15 H15A O1 4_666 0.96 2.59 3.485(3) 156
_shelx_space_group_comment
;
The symmetry employed for this shelxl refinement is uniquely defined
by the following loop, which should always be used as a source of
symmetry information in preference to the above space-group names.
They are only intended as comments.
;
_shelx_estimated_absorpt_T_min     0.829
_shelx_estimated_absorpt_T_max     0.879
_shelx_hkl_file
;
  -1   0   0   -6.70    0.40
  -1   0   0   -6.30    0.10
   1   0   0   -5.40    0.50
   1   0   0   -6.30    0.10
   2   0   0 4368.46  177.58
  -2   0   0 4037.90  177.48
  -3   0   0   -0.10    0.20
   3   0   0    0.00    1.70
   3   0   0   -0.40    0.20
   4   0   0  174.28   10.10
   4   0   0  170.58    7.70
  -4   0   0  184.58    7.70
   4   0   0  168.98    9.90
  -4   0   0  179.78    7.70
  -5   0   0   -0.40    0.50
   5   0   0    0.40    0.50
   5   0   0   -0.90    3.60
   5   0   0    4.70    4.20
  -5   0   0    0.20    0.50
  -6   0   0  107.29    5.10
  -6   0   0   96.39    5.00
   6   0   0  109.49    5.10
   6   0   0  131.19   12.70
   6   0   0   91.09   11.20
  -7   0   0    0.30    1.20
   7   0   0   -1.80    1.00
  -8   0   0   -0.20    1.50
   8   0   0    0.20    1.40
  -8   0   0    1.00    1.60
  -9   0   0   -0.10    1.50
   9   0   0    1.70    1.50
  10   0   0    3.50    1.40
  11   0   0    1.40    1.40
 -11   0   0   -5.40    2.40
  12   0   0   59.29    3.70
  13   0   0    0.00    1.10
  14   0   0   -1.20    1.00
  15   0   0    0.30    0.90
   0  -1   0   -0.90    0.30
   1  -1   0  279.17   12.20
  -1  -1   0  277.17   12.10
  -1  -1   0  305.67   12.40
   1  -1   0  303.17   12.80
   1   1   0  264.27   12.10
  -1   1   0  285.67   12.20
   1   1   0  299.77   12.40
   2  -1   0  200.88    8.50
  -2  -1   0  184.88    8.40
   2  -1   0  202.48    9.60
  -2  -1   0  197.98    9.20
   2  -1   0  201.58    9.70
   2   1   0  188.48    8.40
  -2   1   0  197.68    8.50
   2   1   0  194.18    9.20
   3  -1   0 2719.03  113.09
   3  -1   0 2506.15  111.29
   3  -1   0 2709.03  112.89
   3   1   0 2649.14  112.59
   4  -1   0    2.10    0.50
  -4  -1   0    2.90    0.50
   4  -1   0    2.90    2.80
  -4  -1   0    3.10    0.50
   4  -1   0    6.50    3.40
   4   1   0    5.00    3.00
  -4   1   0    3.10    0.50
   4   1   0    5.50    2.80
  -4   1   0    2.70    0.50
   4   1   0    3.10    0.50
  -5  -1   0  163.68    7.10
   5  -1   0  153.28   10.90
   5  -1   0  164.28    7.20
   5  -1   0  158.38   11.80
  -5   1   0  163.48    7.20
   5   1   0  153.58   10.50
  -5   1   0  159.38    7.20
   5   1   0  156.88   10.90
   5   1   0  163.18    7.10
   6  -1   0   77.49   10.30
  -6  -1   0   84.79    4.10
   6  -1   0   83.19    4.20
   6  -1   0   70.29   12.10
  -6  -1   0   84.49    4.10
  -6   1   0   77.99    4.20
   6   1   0   85.29    4.10
  -6   1   0   78.49    4.20
  -7  -1   0   53.49    3.40
   7  -1   0   49.90    3.80
   7  -1   0   53.39    3.00
  -7   1   0   53.89    3.60
   7   1   0   55.79    3.50
   7   1   0   47.40    3.20
  -7   1   0   54.19    3.80
  -8  -1   0   18.80    2.50
   8  -1   0   18.50    2.30
  -8   1   0   18.50    2.20
   8   1   0   22.80    2.50
   9  -1   0    5.20    1.40
  -9  -1   0   -0.30    1.10
   9   1   0    1.50    1.60
  10  -1   0   16.60    2.30
 -10   1   0   15.50    2.00
  10   1   0   13.80    1.90
  11  -1   0   13.10    1.90
 -11   1   0   13.20    1.80
  11   1   0   12.20    1.90
  12  -1   0    3.20    1.40
  12   1   0    1.50    1.40
  13  -1   0    1.00    1.20
  13   1   0    1.30    1.20
  14  -1   0    0.20    1.00
  14   1   0    4.00    1.10
  15  -1   0    2.40    0.90
  15   1   0    0.90    1.00
   0  -2   0  588.64   25.60
   0  -2   0  611.04   25.60
   1  -2   0  473.75   19.90
   1  -2   0  460.55   19.90
  -1   2   0  424.96   19.10
  -1   2   0  445.96   19.10
  -2  -2   0  113.69    4.70
   2  -2   0  112.59    6.30
  -2  -2   0  111.79    4.70
   2  -2   0  110.09    4.80
  -2   2   0  108.79    4.80
   2   2   0  110.99    5.40
   2   2   0  104.89    4.70
   2   2   0  112.49    5.40
  -2   2   0  110.49    4.80
  -3  -2   0  588.14   25.30
   3  -2   0  636.04   27.60
   3  -2   0  619.84   27.30
   3  -2   0  600.94   25.40
  -3  -2   0  569.14   25.20
   3   2   0  606.94   25.30
   3   2   0  607.64   26.30
  -3   2   0  577.74   25.40
   3   2   0  611.04   26.40
  -3   2   0  567.84   25.40
   4  -2   0 1308.57   60.59
  -4  -2   0 1406.96   58.19
   4  -2   0 1434.06   61.19
  -4  -2   0 1393.86   58.19
   4  -2   0 1406.16   58.49
  -4   2   0 1377.56   58.39
   4   2   0 1392.76   59.99
   4   2   0 1242.88   58.49
   4   2   0 1470.05   59.89
   5  -2   0  214.58   14.60
   5  -2   0  205.38    9.10
  -5  -2   0  203.28    9.00
   5  -2   0  190.08   13.20
   5   2   0  203.58   12.40
  -5   2   0  211.58    9.10
   5   2   0  203.18    9.00
   5   2   0  197.78   11.80
  -5   2   0  208.48    9.10
  -6  -2   0  653.53   28.40
   6  -2   0  656.03   33.80
   6  -2   0  657.43   28.60
   6   2   0  670.23   28.50
  -6   2   0  661.03   28.60
  -6   2   0  695.63   28.70
   7  -2   0  374.66   16.50
  -7  -2   0  372.16   16.60
  -7   2   0  373.66   16.50
  -7   2   0  377.36   17.00
  -7   2   0  387.26   16.90
  -8  -2   0    6.60    1.50
   8  -2   0    6.60    1.30
   8   2   0    5.40    1.80
  -8   2   0    6.40    1.40
  -9  -2   0  145.99    7.30
   9  -2   0  154.98    7.20
   9   2   0  142.09    7.20
  -9   2   0  151.28    7.10
 -10  -2   0   43.10    3.30
  10  -2   0   39.30    3.00
 -10   2   0   41.40    3.00
  10   2   0   40.00    3.20
  11  -2   0   25.70    2.50
 -11   2   0   28.20    2.60
  11   2   0   29.70    2.80
  12  -2   0    1.50    2.00
 -12   2   0    4.40    2.80
  12   2   0    1.20    1.60
  13  -2   0    3.20    1.20
 -13   2   0    1.20    1.70
  13   2   0    4.20    1.30
  14  -2   0    3.10    1.10
  14   2   0    1.90    1.10
  15   2   0   -0.10    1.10
   0  -3   0    0.40    0.90
   0   3   0    0.10    0.20
   0   3   0    0.10    0.20
   1  -3   0    3.10    1.50
   1  -3   0    4.20    1.80
  -1   3   0    2.10    0.30
  -1   3   0    2.90    0.40
   2  -3   0 2303.77   93.49
   2  -3   0 2173.68   93.19
  -2   3   0 2062.09   91.69
   3  -3   0    0.70    3.20
  -3   3   0    1.60    0.50
  -3   3   0    1.80    0.50
   3   3   0    3.90    1.60
   3   3   0    2.00    0.30
  -4  -3   0  339.27   13.60
  -4  -3   0  320.17   13.60
   4  -3   0  311.97   17.20
  -4   3   0  309.97   13.80
   4   3   0  329.17   13.60
   4   3   0  311.37   15.50
  -4   3   0  309.17   13.90
   5  -3   0   34.30    7.50
  -5  -3   0   35.90    2.10
  -5   3   0   40.00    2.50
   5   3   0   38.00    2.10
  -5   3   0   38.30    2.50
  -6  -3   0  210.88    9.00
   6  -3   0  199.88    9.20
  -6   3   0  195.28    9.30
  -6   3   0  194.18    9.40
   7  -3   0    0.80    1.30
  -7  -3   0    1.30    1.50
  -7   3   0   -2.70    2.10
  -7   3   0    3.00    1.30
   8  -3   0    4.60    1.40
   8   3   0    5.50    2.20
  -9  -3   0   62.29    4.80
  -9   3   0   60.79    3.70
   9   3   0   63.69    4.20
  10  -3   0    9.70    1.70
 -10  -3   0    9.00    1.80
 -10   3   0   11.10    1.70
  10   3   0    8.30    2.00
  11  -3   0   21.90    2.30
 -11  -3   0   20.90    2.70
  11   3   0   18.90    2.20
 -11   3   0   20.90    2.30
  12  -3   0   -0.20    1.20
 -12   3   0   -1.00    1.20
  12   3   0    1.80    1.40
  13  -3   0    0.30    1.20
 -13   3   0    1.00    1.30
  13   3   0    1.80    1.30
  14  -3   0    1.60    1.50
  14   3   0    0.00    1.20
   0   4   0   21.30    1.00
   0   4   0   20.00    1.00
   1  -4   0  261.77   12.90
   1  -4   0  271.07   13.00
  -1   4   0  265.57   11.50
  -1   4   0  273.37   11.50
   2  -4   0   18.30    3.70
  -2   4   0   15.30    1.10
  -2   4   0   13.30    1.10
  -3   4   0  880.91   37.90
  -3   4   0  905.11   37.90
  -4   4   0   19.60    1.90
  -4   4   0   18.40    1.70
  -5   4   0   62.69    3.70
  -5   4   0   60.09    3.80
  -5   4   0   61.69    3.60
   6  -4   0   28.20    3.30
  -6  -4   0   33.60    2.80
  -6   4   0   27.70    2.50
  -7  -4   0   24.70    2.60
   7  -4   0   23.30    2.80
  -7   4   0   22.60    2.40
  -8  -4   0   15.50    2.00
   8  -4   0   17.90    2.10
  -8   4   0   13.30    2.10
  -9  -4   0   18.30    2.60
   9  -4   0   15.10    2.00
   9   4   0   17.30    2.50
  -9   4   0   14.30    1.80
  10  -4   0    0.00    1.50
 -10   4   0    0.60    1.30
  10   4   0   -1.30    1.90
 -11  -4   0    1.40    1.50
 -11   4   0    0.50    1.30
 -12   4   0   22.30    2.00
  12   4   0   20.00    2.70
  13   4   0    5.00    1.60
 -13   4   0    3.90    1.20
   1  -5   0   79.39    6.10
  -1   5   0   79.49    3.70
  -1   5   0   84.49    3.70
  -2   5   0  536.25   23.60
  -2   5   0  569.74   23.60
  -3  -5   0   13.60    2.00
  -3   5   0   11.00    1.40
  -3   5   0   16.30    1.70
  -4  -5   0  103.59    5.60
  -4   5   0  113.59    5.70
  -5  -5   0    1.10    1.50
  -5   5   0   -0.40    1.60
  -6  -5   0    1.70    1.50
  -6   5   0   -0.30    1.40
  -7  -5   0    6.90    1.70
  -7   5   0    3.90    1.30
  -8  -5   0    1.70    1.40
  -8   5   0    1.40    1.30
  -9  -5   0   -0.10    1.50
  -9   5   0   -0.70    1.30
 -10  -5   0   23.10    2.80
 -10   5   0   31.70    2.60
 -11  -5   0    6.40    1.60
 -11   5   0    5.20    1.40
 -12   5   0    1.70    1.10
 -13   5   0    1.80    1.00
   0  -6   0   70.79    4.30
   1  -6   0   33.50    3.10
  -1  -6   0   35.20    3.10
  -1   6   0   35.30    2.20
  -1   6   0   30.90    1.80
  -2  -6   0   41.30    3.20
  -3  -6   0   61.09    3.60
  -4  -6   0   35.60    2.80
  -4   6   0   27.30    3.80
  -5  -6   0   -1.40    1.40
  -5   6   0    3.20    1.80
  -6  -6   0   -0.50    1.50
  -6   6   0   -1.40    1.50
  -7  -6   0    4.00    1.60
  -7   6   0   -1.10    1.50
  -8  -6   0   19.70    2.70
  -8   6   0   15.90    2.00
  -9  -6   0    3.10    1.60
  -9   6   0    3.20    1.40
 -10  -6   0   -0.80    1.40
 -10   6   0    1.00    1.30
 -11  -6   0    0.80    1.30
 -11   6   0    0.90    1.00
 -12   6   0   -0.60    1.00
 -13   6   0    0.60    1.00
   0  -7   0    1.70    1.70
  -1  -7   0   12.20    2.00
   1  -7   0   12.40    2.00
  -3  -7   0    0.90    1.60
  -4   7   0   40.60    3.90
  -5  -7   0   31.70    3.10
  -5   7   0   41.10    3.60
  -6  -7   0    4.70    1.70
  -6   7   0    0.80    1.70
  -7  -7   0    6.00    2.50
  -7   7   0    7.00    1.70
  -8  -7   0   14.30    2.00
  -8   7   0   17.40    2.30
  -9  -7   0   39.80    3.00
  -9   7   0   37.90    2.80
 -10  -7   0    1.00    1.30
 -10   7   0    1.00    1.10
 -11   7   0   17.50    1.80
 -12   7   0    1.70    0.90
   0  -8   0   74.79    4.70
   1  -8   0   18.10    2.40
  -1  -8   0   18.90    2.40
  -2  -8   0    7.40    1.90
   2  -8   0    9.00    1.90
  -3  -8   0    3.80    1.70
   3  -8   0    0.50    1.70
   4  -8   0    0.10    1.70
  -4  -8   0    1.00    1.60
   5  -8   0    1.30    1.80
  -5  -8   0    0.70    1.70
  -5   8   0   -2.30    2.10
  -6  -8   0    3.10    1.70
  -6   8   0    6.50    2.00
  -7  -8   0    0.00    1.90
  -7   8   0   -0.20    1.60
  -8  -8   0   10.60    1.70
  -8   8   0   16.00    2.10
  -9  -8   0   -0.40    1.30
   9  -8   0   -1.10    1.50
  -9   8   0    2.20    1.20
 -10  -8   0    9.00    1.80
  10  -8   0    3.20    1.70
 -10   8   0    8.40    1.30
 -11   8   0    6.20    1.10
   0  -9   0    0.30    1.70
  -1  -9   0    7.40    1.90
   1  -9   0    4.60    1.90
  -2  -9   0  105.29    5.60
   2  -9   0  103.39    5.70
   3  -9   0    1.80    1.80
  -3  -9   0    4.50    1.80
  -4  -9   0    6.10    2.80
   5  -9   0    8.90    1.90
  -5  -9   0   12.90    2.00
  -6  -9   0    0.30    1.50
   6  -9   0   -0.60    1.70
  -6   9   0   -2.20    2.10
  -7  -9   0    0.70    1.50
   7  -9   0   -0.40    1.70
  -7   9   0   -0.20    1.80
   8  -9   0   -0.30    2.00
  -8  -9   0   -0.20    1.40
  -8   9   0    1.00    1.50
  -9  -9   0   -1.40    1.60
   9  -9   0   -0.80    1.70
  -9   9   0   -2.80    1.30
   0 -10   0   50.49    3.50
  -1 -10   0    5.10    1.80
   1 -10   0    3.10    1.80
  -2 -10   0   24.00    2.80
   2 -10   0   23.70    2.80
  -3 -10   0   54.99    3.80
   3 -10   0   58.79    3.90
   4 -10   0    6.30    2.10
  -4 -10   0    4.30    1.90
  -5 -10   0   20.10    2.60
   5 -10   0   15.00    2.30
  -6 -10   0    6.00    2.10
   6 -10   0    9.10    2.50
  -7 -10   0    2.50    2.30
  -1 -11   0   -4.70    4.20
  15   0  -1    3.50    1.00
  14   0  -1    0.30    1.00
  13   0  -1    0.90    1.20
  12   0  -1   -0.90    1.30
  11   0  -1    7.10    1.60
 -10   0   1   -0.50    1.80
  10   0  -1    1.20    1.30
  -9   0   1   58.99    3.70
   9   0  -1   48.50    3.60
  -8   0   1   -0.70    1.50
   8   0  -1    1.90    1.50
   7   0  -1  123.09    5.80
  -7   0   1  116.49    6.00
  -6   0   1   -0.80    0.80
   6   0  -1    0.20    5.90
  -6   0   1   -0.50    0.80
   5   0  -1  103.99    8.40
  -5   0   1   99.19    4.70
   5   0  -1   99.69    8.60
  -5   0   1  105.19    4.70
   4   0  -1    0.20    0.40
   4   0  -1   -0.10    2.70
   4   0  -1    0.20    2.20
  -4   0   1    0.10    0.40
   3   0  -1 3338.67  145.19
   3   0  -1 3499.35  145.19
   2   0  -1    0.60    1.10
  -2   0   1    0.80    1.20
   1   0  -1  122.59    5.90
  -1   0   1  119.29    5.30
  -1   0   1  127.39    5.90
   1   0  -1  121.39    5.30
   0   0   1   -1.50    0.10
   0   0  -1   -1.20    0.50
   0   0  -1   -1.50    0.10
   0   0   1   -1.60    0.50
  -1   0  -1 1548.55   65.89
   1   0   1 1551.74   65.89
  -2   0  -1   -0.10    1.10
   2   0   1   -0.30    0.20
   2   0   1    0.20    1.30
  -2   0  -1    0.00    0.20
   3   0   1  324.77   14.20
   3   0   1  332.47   15.90
  -3   0  -1  337.27   14.20
  -3   0  -1  338.47   15.80
  -4   0  -1   -0.20    0.40
   4   0   1   -0.50    0.40
   4   0   1    3.30    3.10
  -4   0  -1   -1.20    2.50
  -5   0  -1    7.60    4.10
   5   0   1   14.30    5.20
   5   0   1   11.40    1.10
  -5   0  -1   10.70    1.10
  -6   0  -1   -0.60    0.90
  -6   0  -1    2.30    1.00
   6   0   1    9.00    7.40
   7   0   1  107.59    5.70
  -7   0  -1  101.99    5.30
  -7   0  -1  113.19    5.80
  -7   0  -1   98.59    5.50
  -8   0  -1   -1.70    1.50
  -8   0  -1    0.00    1.60
   8   0   1   -0.30    1.40
  -9   0  -1    4.20    1.70
   9   0   1    2.50    1.10
  10   0   1    1.20    1.50
 -11   0  -1   24.50    3.30
  11   0   1   38.30    3.00
  12   0   1   -1.40    1.30
  13   0   1    0.80    1.10
  14   0   1    0.10    1.00
  15   0   1   18.30    1.70
  15  -1  -1    2.90    1.20
  15   1  -1    4.70    1.00
  14  -1  -1    6.90    1.20
  14   1  -1    7.50    1.30
  13  -1  -1   23.10    2.20
  13   1  -1   22.50    2.20
  12  -1  -1    3.80    1.50
  12   1  -1    3.80    1.50
 -12   1   1    3.50    3.40
  11  -1  -1    5.10    1.50
 -11   1   1    7.70    1.50
  11   1  -1    2.90    1.60
  10  -1  -1   51.79    3.60
 -10   1   1   55.19    3.60
  10   1  -1   59.39    3.70
   9  -1  -1  129.69    6.40
  -9  -1   1  129.69    6.60
  -8  -1   1  101.99    5.30
   8  -1  -1  109.09    5.20
  -8   1   1  105.59    5.30
   8   1  -1  100.59    5.40
  -7  -1   1   48.30    3.60
  -7  -1   1   65.59    3.70
   7  -1  -1   62.79    3.60
   7   1  -1   50.19    3.70
  -7   1   1   66.39    3.80
  -7   1   1   56.09    4.00
  -6  -1   1   56.99    3.20
  -6  -1   1   61.49    3.30
  -6   1   1   66.89    3.70
  -6   1   1   66.29    3.50
  -4  -1   1   17.10    1.00
  -4  -1   1   16.90    1.00
   4  -1  -1   16.50    4.00
   4  -1  -1   16.30    3.70
   4   1  -1   17.60    3.60
   4   1  -1   15.80    3.40
  -4   1   1   15.20    1.10
  -4   1   1   17.60    1.10
   3  -1  -1 9999.00  414.36
   3  -1  -1 9517.95  414.16
   3   1  -1 9944.71  413.86
   2  -1  -1  242.88   10.00
   2  -1  -1  230.48   11.10
  -2  -1   1  227.88    9.90
  -2  -1   1  238.08    9.90
  -2  -1   1  228.18   10.70
  -2   1   1  230.48   10.00
  -2   1   1  238.88   11.20
   2   1  -1  218.08    9.90
   2   1  -1  245.38   10.70
  -2   1   1  233.78   10.00
   1  -1  -1 3284.67  134.59
  -1   1   1 3074.49  134.49
   0  -1  -1 1027.70   45.90
   0  -1   1 1063.29   45.80
   0   1  -1 1107.29   45.80
   0   1   1 1112.19   45.90
  -1  -1  -1  260.77   11.10
   1  -1   1  239.68   10.50
  -1   1  -1  242.38   10.50
   1   1   1  254.67   11.10
   1   1   1  238.38   10.50
   2  -1   1    5.10    1.80
  -2  -1  -1    7.50    1.60
   2  -1   1    5.20    0.50
   2   1   1    5.60    0.50
  -2   1  -1    6.00    1.70
   2   1   1    9.20    1.70
  -2   1  -1    6.00    0.50
  -3  -1  -1 1545.55   68.09
   3  -1   1 1699.83   69.99
   3  -1   1 1566.54   68.09
  -3  -1  -1 1706.73   69.59
   3   1   1 1552.24   68.09
  -3   1  -1 1685.73   69.89
   3   1   1 1668.63   69.59
  -3   1  -1 1509.45   68.09
   4  -1   1    7.30    0.80
  -4  -1  -1    6.80    2.70
  -4  -1  -1    8.70    0.80
   4  -1   1    4.10    3.60
  -4   1  -1   10.70    3.70
   4   1   1    8.30    0.70
  -4   1  -1    7.50    0.90
   4   1   1    7.30    3.10
  -5  -1  -1   21.20    1.50
   5  -1   1   22.60    6.10
   5  -1   1   21.80    1.60
   5   1   1   23.50    1.50
   5   1   1   16.40    4.90
  -5   1  -1   22.10    1.60
   6  -1   1  113.39   12.20
   6  -1   1  110.29    5.40
  -6  -1  -1  114.09    5.40
  -6  -1  -1  105.89    5.30
   6  -1   1  100.99   14.20
   6   1   1  115.49    5.40
  -6   1  -1  109.59    5.50
  -6   1  -1  113.39    5.40
   7  -1   1   53.99    3.90
  -7  -1  -1   40.50    3.50
   7  -1   1   45.20    3.20
  -7  -1  -1   49.20    3.40
  -7   1  -1   51.79    3.60
  -7   1  -1   50.89    3.90
   7   1   1   54.09    3.60
   7   1   1   53.09    3.40
  -7   1  -1   53.29    3.10
   8  -1   1   -1.00    1.30
  -8  -1  -1    2.30    1.50
  -8  -1  -1    4.30    2.10
  -8   1  -1    0.00    1.40
   8   1   1   -1.10    1.50
  -9  -1  -1   -0.50    1.40
   9  -1   1    2.90    1.40
  -9   1  -1    0.10    1.30
   9   1   1    1.30    1.50
  10  -1   1    0.90    1.40
 -10  -1  -1    0.40    1.40
  10   1   1    1.70    1.50
 -10   1  -1    0.30    1.30
  11  -1   1    0.80    1.50
 -11   1  -1    0.40    1.50
  11   1   1    1.90    1.60
  12  -1   1   11.20    1.80
  12   1   1   13.00    1.80
 -12   1  -1   11.50    3.10
  13  -1   1    1.10    1.20
  13   1   1   -0.40    1.10
  14  -1   1    1.20    1.00
  14   1   1    1.80    1.10
  15  -1   1    1.30    1.00
  15   1   1    0.10    1.00
  15   2  -1   -0.20    1.20
  14  -2  -1    1.70    1.10
  14   2  -1    1.20    1.10
  13  -2  -1    2.00    1.20
 -13   2   1   -2.70    1.60
  13   2  -1   -0.10    1.20
  12  -2  -1    5.70    1.70
 -12   2   1    4.40    1.60
  11  -2  -1    8.30    1.60
  11   2  -1    6.60    1.60
 -11   2   1    6.30    1.50
 -10  -2   1   23.10    2.90
  10  -2  -1   24.00    2.50
  10   2  -1   26.70    2.70
 -10   2   1   25.70    2.40
  -9  -2   1   42.60    3.40
   9  -2  -1   42.80    3.10
  -9   2   1   41.60    3.00
   9   2  -1   50.59    3.30
  -8  -2   1   -0.50    1.40
   8  -2  -1    0.70    1.00
   8   2  -1    1.30    1.70
  -8   2   1    1.40    1.20
  -7  -2   1  290.27   13.10
   7  -2  -1  294.77   12.90
  -7   2   1  290.17   13.30
  -7   2   1  288.77   13.50
  -7   2   1  293.37   12.90
   6  -2  -1  289.07   20.60
  -6  -2   1  319.47   13.70
  -6   2   1  332.47   14.00
  -6   2   1  308.17   13.90
   5  -2  -1  691.83   36.10
  -5  -2   1  818.72   32.40
   5  -2  -1  818.12   36.70
  -5  -2   1  683.33   32.70
   5   2  -1  718.03   35.00
  -5   2   1  793.82   32.50
  -5   2   1  805.62   32.60
   5   2  -1  768.62   34.70
   4  -2  -1   41.40    5.70
  -4  -2   1   33.50    1.70
   4  -2  -1   36.10    5.30
  -4  -2   1   32.20    1.70
   4   2  -1   32.90    4.80
  -4   2   1   29.60    1.90
  -4   2   1   33.30    1.90
   4   2  -1   34.30    4.30
   3  -2  -1 4243.78  175.88
   3  -2  -1 4192.28  175.68
   3   2  -1 4166.28  174.68
   3   2  -1 3929.21  174.58
  -2  -2   1   66.59    2.90
  -2  -2   1   65.99    2.90
   2  -2  -1   68.39    4.70
  -2   2   1   59.09    4.90
  -2   2   1   66.29    3.00
   2   2  -1   67.89    3.60
   2   2  -1   69.89    3.70
  -2   2   1   68.89    3.00
   1  -2  -1    1.00    1.40
  -1   2   1    2.40    0.30
  -1   2   1    4.40    1.60
   1   2  -1    2.40    0.20
   0  -2  -1   88.69    4.50
   0  -2   1   83.09    3.60
   0  -2  -1   86.49    3.60
   0  -2   1   83.49    4.10
   0   2  -1   81.69    4.10
   0   2  -1   80.79    3.60
   0   2   1   81.49    3.60
   0   2   1   89.39    5.00
   1  -2   1  196.18    9.30
   1  -2   1  197.98    8.30
  -1  -2  -1  189.58    8.20
  -1  -2  -1  199.68    8.90
  -1   2  -1  190.18    8.30
   1   2   1  186.98    8.30
  -1   2  -1  193.38    9.20
   1   2   1  201.38    9.00
  -2  -2  -1  226.28   10.20
   2  -2   1  220.88    9.30
  -2  -2  -1  213.88    9.20
   2   2   1  211.98    9.20
  -2   2  -1  211.48    9.30
   2   2   1  218.88   10.20
  -2   2  -1  208.28   10.70
  -3  -2  -1    0.40    1.70
  -3  -2  -1    1.70    0.30
   3  -2   1    1.60    2.80
   3  -2   1    1.70    0.40
   3   2   1    2.00    2.10
  -3   2  -1    1.20    0.40
   3   2   1    1.60    0.40
  -3   2  -1   -0.60    2.30
  -4  -2  -1    6.70    0.80
   4  -2   1    6.20    0.90
   4  -2   1    3.00    4.00
  -4   2  -1    6.10    0.80
   4   2   1    4.90    3.00
   4   2   1    7.10    0.80
   5  -2   1   40.00    7.60
   5  -2   1   35.60    2.20
   5  -2   1   24.70    6.30
  -5  -2  -1   33.00    2.00
  -5   2  -1   32.30    2.20
   5   2   1   27.10    5.40
  -5   2  -1   34.50    2.10
   5   2   1   35.20    2.00
   6  -2   1  157.48   16.70
   6  -2   1  203.58    9.40
  -6  -2  -1  204.38    9.20
  -6   2  -1  208.48    9.40
   6   2   1  211.68    9.20
  -6   2  -1  214.08    9.40
  -7  -2  -1   13.30    1.80
   7  -2   1   13.80    1.80
  -7   2  -1   13.50    1.70
  -7   2  -1   16.20    2.60
   7   2   1   14.20    1.80
  -7   2  -1   13.70    2.20
  -8  -2  -1    2.50    1.40
   8  -2   1    2.70    1.30
   8   2   1    4.10    1.80
  -8   2  -1    2.20    1.40
   9  -2   1   24.80    2.50
  -9  -2  -1   25.90    2.80
   9   2   1   29.90    2.80
  -9   2  -1   28.80    2.50
  10  -2   1   28.50    2.80
 -10  -2  -1   31.60    3.00
  10   2   1   34.30    2.80
 -10   2  -1   32.90    2.70
  11  -2   1    9.50    1.60
 -11   2  -1    7.60    1.60
  11   2   1    9.10    1.70
 -12   2  -1   -0.10    1.50
  13  -2   1    0.60    1.10
 -13   2  -1   -0.10    1.50
  13   2   1    0.90    1.20
  14  -2   1    4.10    1.20
  14   2   1    5.30    1.30
  15   2   1    0.40    1.00
  14  -3  -1    1.70    1.40
  14   3  -1    1.00    1.20
  13  -3  -1    0.90    1.20
 -13   3   1    1.10    1.30
  13   3  -1    1.00    1.30
  12  -3  -1   -1.70    1.30
  12   3  -1   -0.50    1.40
 -12   3   1    0.10    1.20
  11  -3  -1   12.60    1.70
  11   3  -1   11.10    1.90
 -11   3   1   10.60    1.60
 -10  -3   1    1.30    1.60
  10   3  -1   -1.70    1.60
 -10   3   1    2.00    1.30
  -9  -3   1   69.89    4.90
  -9   3   1   76.19    4.10
   9   3  -1   69.59    4.50
   8  -3  -1   35.00    2.70
   8   3  -1   37.40    3.80
   7  -3  -1   34.60    2.70
  -7  -3   1   33.80    2.60
  -7   3   1   31.00    3.80
  -7   3   1   38.10    2.40
   6  -3  -1  936.41   40.80
  -6  -3   1 1014.30   41.20
  -6   3   1  902.61   40.90
  -6   3   1  951.90   41.00
  -6   3   1  983.50   41.10
   5  -3  -1  164.28   13.80
   5   3  -1  155.38   11.30
  -5   3   1  176.08    7.90
  -5   3   1  183.48    7.90
  -4  -3   1  488.15   19.60
  -4  -3   1  481.85   19.60
   4  -3  -1  452.35   23.30
   4   3  -1  450.75   20.90
  -4   3   1  454.55   19.90
  -4   3   1  459.35   19.90
   4   3  -1  446.86   21.10
   3  -3  -1  344.57   17.30
   3   3  -1  345.47   15.00
   3   3  -1  330.27   15.00
  -3   3   1  342.17   14.80
  -3   3   1  355.96   14.80
   2  -3  -1   37.90    4.50
   2  -3  -1   38.00    4.60
  -2   3   1   36.20    1.90
  -2   3   1   37.00    1.90
   1  -3  -1  265.87   12.60
  -1   3   1  257.57   11.20
  -1   3   1  263.37   11.20
   0  -3  -1  492.05   21.60
   0  -3   1  510.25   21.10
   0  -3   1  514.85   21.20
   0   3   1  514.35   21.60
   0   3  -1  449.36   20.70
   0   3   1  464.65   20.70
   1  -3   1    1.70    1.70
   1  -3   1    0.20    1.40
  -1  -3  -1    0.80    1.10
   1   3   1    1.40    0.20
   1   3   1    1.30    1.50
   2  -3   1   24.30    1.50
  -2  -3  -1   26.50    1.20
   2  -3   1   27.20    4.00
   2  -3   1   32.10    4.20
  -2  -3  -1   26.70    2.50
   2   3   1   26.10    1.30
  -2   3  -1   26.10    1.40
   2   3   1   24.60    3.00
  -3  -3  -1  361.36   16.30
   3  -3   1  366.46   17.70
   3  -3   1  330.77   18.00
  -3  -3  -1  362.76   15.00
  -3   3  -1  360.26   15.20
   3   3   1  337.47   16.30
   3   3   1  349.07   15.00
   4  -3   1  161.78    7.40
   4  -3   1  142.59   12.00
  -4  -3  -1  173.48    7.20
   4  -3   1  160.88   11.40
  -4   3  -1  168.58    7.40
  -4   3  -1  170.98    7.40
   4   3   1  170.98    7.20
   4   3   1  154.08    9.80
  -5  -3  -1  205.78    9.10
  -5  -3  -1  214.38    9.10
   5  -3   1  195.88    9.40
   5  -3   1  262.97   20.60
  -5   3  -1  206.98    9.40
  -5   3  -1  209.88    9.40
   5   3   1  198.78    9.10
   6  -3   1  207.08    9.40
  -6  -3  -1  211.38    9.60
  -6   3  -1  204.78    9.40
  -6   3  -1  206.68    9.80
  -6   3  -1  201.38    9.70
   6   3   1  211.68    9.90
  -7  -3  -1   26.90    2.60
   7  -3   1   27.20    2.50
  -7   3  -1   30.10    4.00
  -7   3  -1   30.10    2.10
   8  -3   1   -0.10    1.40
  -8  -3  -1    0.10    1.40
   8   3   1    3.40    2.00
  -8   3  -1   -1.40    1.30
   9  -3   1    4.40    1.50
  -9  -3  -1    7.40    1.60
   9   3   1    7.60    1.90
  -9   3  -1    6.30    1.50
  10  -3   1    1.70    1.40
 -10  -3  -1    1.50    1.50
 -10   3  -1   -0.90    1.30
  10   3   1    2.20    1.60
  11  -3   1   -0.60    1.40
 -11  -3  -1   -2.10    1.50
  11   3   1    0.50    1.40
 -11   3  -1    0.70    1.20
  12  -3   1    2.80    1.30
  12   3   1    0.20    1.30
 -12   3  -1    3.20    1.30
  13  -3   1    7.40    1.40
 -13   3  -1    8.70    1.40
  13   3   1    7.60    1.40
  14   3   1   -0.10    1.20
 -13   4   1    8.20    1.30
  13   4  -1    5.60    2.60
  12  -4  -1    0.60    1.40
 -12   4   1    1.90    1.10
  12   4  -1   -0.10    1.60
 -11  -4   1    6.30    1.80
 -11   4   1    4.40    1.40
  11   4  -1    5.10    3.40
  10  -4  -1   19.40    2.70
 -10  -4   1   26.80    2.90
 -10   4   1   25.10    2.40
  10   4  -1   22.10    2.60
   9  -4  -1   22.90    2.60
  -9  -4   1   20.60    2.70
  -9   4   1   19.10    2.30
   9   4  -1   22.80    2.80
   8  -4  -1   31.50    2.80
  -8  -4   1   33.40    3.00
  -8   4   1   34.40    2.70
  -7  -4   1    1.10    1.30
   7  -4  -1   -1.60    1.50
  -7   4   1   -1.40    1.20
  -6  -4   1   -0.50    1.60
   6  -4  -1   -0.40    1.80
  -6   4   1   -2.00    0.90
  -5  -4   1    8.40    1.90
  -5   4   1    9.20    1.70
  -5   4   1   12.20    1.90
  -5   4   1   10.20    1.60
  -4   4   1  778.72   33.20
  -4   4   1  775.92   33.20
  -3   4   1   74.99    3.60
  -3   4   1   74.89    3.70
   2  -4  -1  300.17   20.80
  -2   4   1  355.06   14.00
  -2   4   1  306.27   14.30
   1  -4  -1   65.09    5.50
  -1   4   1   66.49    3.00
  -1   4   1   63.69    3.00
   0  -4  -1  741.63   31.50
   0   4   1  723.63   30.60
   0   4  -1  718.53   30.50
   0   4   1  720.43   30.60
   0   4  -1  717.93   30.50
   1  -4   1  480.15   21.00
   1   4   1  450.95   19.50
  -1   4  -1  473.85   19.60
   1   4   1  460.05   19.50
  -1   4  -1  446.66   19.60
   2  -4   1   54.09    6.20
   2   4   1   59.39    2.60
  -2   4  -1   58.19    2.80
  -2   4  -1   58.99    2.80
  -3   4  -1 1007.30   41.80
   3   4   1  948.41   41.50
  -3   4  -1  997.90   41.80
  -4   4  -1   11.20    1.40
   4   4   1   11.00    1.00
  -4   4  -1   10.00    1.30
  -5  -4  -1   43.50    3.30
  -5   4  -1   50.79    3.10
   5   4   1   46.00    2.50
  -5   4  -1   36.40    3.10
  -6  -4  -1    0.40    1.50
   6  -4   1    3.50    1.90
  -6   4  -1    1.10    1.40
   7  -4   1   16.10    2.20
  -7  -4  -1   12.50    1.90
  -7   4  -1   12.40    1.70
  -8  -4  -1   74.79    4.40
   8  -4   1   85.69    4.50
   8   4   1   61.99    5.00
  -8   4  -1   77.19    4.30
   9  -4   1    1.00    1.60
  -9  -4  -1    0.50    1.50
  -9   4  -1    0.30    1.40
   9   4   1    1.80    2.10
  10  -4   1    0.40    2.40
 -10  -4  -1   -0.40    1.40
  10   4   1   -0.60    1.70
 -10   4  -1    0.10    1.30
 -11  -4  -1    2.60    1.50
  11   4   1   -0.50    2.00
 -11   4  -1    2.40    1.30
  12  -4   1   16.10    1.90
  12   4   1   18.30    2.50
 -12   4  -1   15.40    1.80
  13   4   1    9.20    1.80
 -13   4  -1    7.00    1.20
 -13   5   1    0.10    1.00
 -12   5   1    1.70    1.10
 -11  -5   1    0.00    1.40
 -11   5   1   -1.10    1.10
 -10  -5   1    4.10    1.60
 -10   5   1    4.00    1.40
  -9  -5   1   13.80    2.00
   9  -5  -1    7.10    2.40
  -9   5   1   19.20    2.30
  -8  -5   1   -0.90    1.50
  -8   5   1    0.10    1.00
  -7  -5   1   -2.60    1.20
  -7   5   1    0.30    1.30
  -6  -5   1   29.60    2.80
  -6   5   1   26.00    2.60
  -5  -5   1   60.99    3.90
  -5   5   1   60.79    3.80
  -4  -5   1   39.00    3.40
  -4   5   1   49.10    3.80
  -4   5   1   51.19    4.70
  -3   5   1   87.29    4.40
  -3   5   1   84.29    4.30
  -2   5   1   73.79    3.60
  -2   5   1   71.29    3.60
   1  -5  -1    7.50    3.70
  -1   5   1    7.80    1.00
  -1   5   1    5.60    0.80
   0   5   1   59.49    2.60
   0   5   1   52.99    2.60
  -1   5  -1  143.39    6.20
  -1   5  -1  139.69    6.20
  -2   5  -1   31.80    2.00
  -2   5  -1   31.10    2.00
  -3   5  -1    6.80    1.20
  -3   5  -1    3.70    1.00
  -4  -5  -1    4.00    1.60
  -5  -5  -1  347.57   15.00
  -5   5  -1  322.27   14.80
  -6  -5  -1    6.30    1.90
  -6   5  -1    1.90    1.40
  -7  -5  -1   12.00    2.00
  -7   5  -1    8.30    1.60
  -8  -5  -1    1.50    1.40
  -8   5  -1    1.40    1.50
  -9  -5  -1    5.60    1.70
  -9   5  -1    6.00    1.50
 -10  -5  -1    1.80    1.40
 -10   5  -1   -0.30    1.20
 -11  -5  -1   -0.80    1.30
  11   5   1    3.90    2.00
 -11   5  -1    0.00    1.10
 -12   5  -1   13.90    1.80
 -13   5  -1   -0.70    1.60
 -13   6   1    1.10    1.00
 -12   6   1    4.10    1.10
 -11  -6   1    5.90    2.00
 -11   6   1    2.60    1.10
 -10  -6   1    6.00    1.70
 -10   6   1    5.00    1.40
  -9  -6   1   31.60    3.10
  -9   6   1   31.40    2.70
  -8  -6   1    5.40    1.70
  -8   6   1    4.60    1.40
  -7  -6   1    8.60    1.90
  -7   6   1    8.20    1.70
  -6  -6   1    5.70    1.80
  -6   6   1    5.90    1.70
  -5   6   1    8.10    2.00
  -4  -6   1   29.20    2.90
  -4   6   1   27.80    3.40
  -3  -6   1   99.19    5.40
  -2  -6   1   62.39    4.10
  -1  -6   1   -2.90    1.80
   1  -6  -1    0.90    1.50
  -1   6   1    0.80    0.80
   0  -6  -1   77.89    4.60
   0  -6   1   88.89    5.20
  -1  -6  -1  140.69    6.70
   1  -6   1  126.89    6.80
  -2  -6  -1   19.10    2.10
  -3  -6  -1   18.00    2.00
  -4  -6  -1    7.90    1.50
  -4   6  -1   16.50    2.50
  -5  -6  -1    6.80    1.60
  -5   6  -1    7.90    1.90
  -6  -6  -1   38.20    3.50
  -6   6  -1   40.10    3.10
  -7  -6  -1    2.20    1.60
  -7   6  -1    1.40    1.50
  -8  -6  -1    1.40    1.50
  -8   6  -1   -0.40    1.30
  -9  -6  -1    3.50    1.60
  -9   6  -1    5.00    1.40
 -10  -6  -1   26.90    2.60
 -10   6  -1   25.00    2.50
 -11  -6  -1   -1.20    1.10
 -11   6  -1    0.60    1.00
 -12   6  -1   -0.40    1.00
 -13   6  -1    0.30    0.90
 -12   7   1    2.60    0.90
 -11   7   1   -0.50    1.00
 -10  -7   1    1.40    1.50
 -10   7   1    0.20    1.00
  -9  -7   1    3.40    1.60
  -9   7   1    2.60    1.30
  -8  -7   1   18.10    2.30
  -8   7   1   18.40    2.40
  -7  -7   1    1.10    1.60
  -7   7   1   -0.80    1.40
  -6  -7   1    4.80    1.80
  -6   7   1    3.60    1.70
  -5  -7   1    2.30    1.70
  -5   7   1    2.50    1.80
  -4  -7   1   -0.40    1.70
  -4   7   1   -3.70    4.00
  -3  -7   1    1.60    1.70
  -2  -7   1    9.30    2.10
   2  -7  -1    9.60    1.90
  -1  -7   1   10.80    2.10
   0  -7   1   24.60    3.20
   1  -7   1   67.59    4.40
   2  -7   1    4.20    2.10
  -2  -7  -1    2.80    1.50
  -3  -7  -1   26.70    2.70
   3  -7   1   24.80    3.00
  -4  -7  -1    4.40    1.60
  -5  -7  -1    1.20    1.50
  -5   7  -1   -4.50    1.80
  -6  -7  -1   -0.10    1.50
  -6   7  -1   -1.60    1.70
  -7  -7  -1  125.69    6.40
  -7   7  -1  119.29    6.20
  -8  -7  -1   13.90    2.00
  -8   7  -1   17.00    2.00
  -9  -7  -1   51.49    3.40
  -9   7  -1   53.29    3.30
 -10  -7  -1   -2.00    1.20
 -10   7  -1    1.00    1.10
 -11  -7  -1   -0.40    1.30
 -11   7  -1   -0.50    0.90
 -12   7  -1    1.70    1.00
  11  -8  -1    0.60    1.40
 -11   8   1    2.50    1.10
  10  -8  -1    7.00    1.40
 -10   8   1    7.70    1.20
  -9  -8   1   -0.10    1.50
  -9   8   1    0.50    1.20
  -8  -8   1   -0.80    1.60
  -8   8   1    0.00    1.30
  -7  -8   1   20.70    2.70
  -7   8   1   20.30    2.80
  -6  -8   1   11.20    2.10
  -6   8   1    8.10    2.00
  -5  -8   1    0.90    1.70
   5  -8  -1    1.10    1.70
  -5   8   1   -4.20    2.00
   4  -8  -1   -0.30    1.60
  -4  -8   1    1.30    1.80
   3  -8  -1    2.20    1.70
  -3  -8   1    2.00    1.80
   2  -8  -1   -1.30    1.40
  -2  -8   1   -0.40    1.80
  -1  -8   1  144.59    7.20
   1  -8  -1  140.69    7.20
   0  -8  -1   78.09    4.60
   0  -8   1   77.69    4.80
  -1  -8  -1    3.70    1.60
   1  -8   1    2.80    1.90
   2  -8   1    4.30    2.10
  -2  -8  -1    5.10    1.70
   3  -8   1   18.70    2.40
  -3  -8  -1   14.90    2.20
   4  -8   1    5.30    2.00
  -4  -8  -1    5.00    1.70
  -5  -8  -1   -1.50    1.50
   5  -8   1    2.30    2.00
  -5   8  -1   -0.10    2.20
  -6  -8  -1   -0.70    1.50
   6  -8   1    3.10    2.00
  -6   8  -1    3.90    1.90
  -7  -8  -1    8.00    1.80
   7  -8   1    6.20    2.00
  -7   8  -1    5.60    1.70
   8  -8   1    0.20    1.90
  -8  -8  -1    1.80    1.40
  -8   8  -1    2.90    1.40
  -9  -8  -1    7.50    1.50
   9  -8   1    7.10    2.00
  -9   8  -1    6.40    1.40
 -10  -8  -1    3.70    1.30
 -10   8  -1    4.30    1.10
 -11   8  -1   -0.60    1.00
   9  -9  -1    0.70    1.40
  -9   9   1   -0.80    1.30
   8  -9  -1    0.50    1.30
  -8  -9   1   -0.90    2.70
  -8   9   1    0.40    1.40
   7  -9  -1   -0.40    1.50
  -7  -9   1   -1.30    1.70
  -7   9   1   -0.40    1.60
   6  -9  -1    8.40    1.80
  -6  -9   1    8.20    2.00
  -6   9   1    8.80    2.20
  -5  -9   1    3.90    1.90
   5  -9  -1    3.50    1.70
   4  -9  -1    4.90    2.10
  -4  -9   1    6.10    3.50
   3  -9  -1    2.50    1.60
  -3  -9   1    8.10    1.90
   2  -9  -1   46.50    3.60
  -2  -9   1   45.40    3.80
  -1  -9   1   69.49    4.40
   1  -9  -1   59.89    4.10
   0  -9   1  151.28    7.50
   0  -9  -1  148.39    7.50
   1  -9   1    2.20    2.10
  -1  -9  -1    1.80    1.70
  -2  -9  -1  173.78    8.30
   2  -9   1  166.58    8.40
  -3  -9  -1  159.28    7.80
   3  -9   1  161.78    8.10
  -4  -9  -1    5.60    1.70
   4  -9   1    5.50    2.30
  -5  -9  -1    0.70    1.60
   5  -9   1    4.40    2.20
  -6  -9  -1    7.40    1.60
   6  -9   1    5.90    2.10
  -6   9  -1    9.00    2.30
  -7  -9  -1    1.60    1.40
   7  -9   1   -0.40    2.00
  -7   9  -1    1.80    1.90
  -8  -9  -1   -0.10    1.40
  -8   9  -1   -3.40    1.60
  -9  -9  -1    1.40    1.30
  -9   9  -1    0.90    1.40
   7 -10  -1    2.50    1.80
   6 -10  -1    0.70    1.60
  -5 -10   1   13.00    3.70
   5 -10  -1   16.10    2.30
  -4 -10   1    3.80    2.10
   4 -10  -1    0.90    1.40
  -3 -10   1   -2.60    2.20
   3 -10  -1    1.50    1.50
   2 -10  -1   43.60    3.30
  -2 -10   1   46.00    3.90
  -1 -10   1    7.80    2.10
   1 -10  -1    6.60    1.70
   0 -10   1    0.60    2.10
   0 -10  -1    1.10    1.60
  -1 -10  -1    9.30    1.80
   1 -10   1   11.90    2.30
  -2 -10  -1   17.90    2.30
   2 -10   1   20.20    2.70
  -4 -10  -1    2.00    1.50
  -5 -10  -1   24.30    2.50
  -6 -10  -1    8.30    1.60
  -7 -10  -1   -3.90    1.50
   4 -11  -1    1.10    3.00
   3 -11  -1    4.80    2.00
   2 -11  -1   -2.30    2.40
   1 -11  -1   12.30    2.80
   0 -11  -1    2.70    1.90
  -1 -11  -1    5.80    2.40
  -2 -11  -1   -1.50    2.20
  -3 -11  -1    1.50    1.70
  -4 -11  -1   -1.20    1.80
  15   0  -2   -0.70    1.00
  14   0  -2    1.10    1.00
  13   0  -2    0.00    1.10
  12   0  -2   64.39    3.90
  11   0  -2   -0.10    1.40
  10   0  -2  284.27   12.80
  -9   0   2   -0.60    1.60
   9   0  -2    0.30    1.00
  -8   0   2   96.29    4.80
   8   0  -2   87.89    4.90
  -7   0   2   -1.70    1.60
  -7   0   2   -1.20    1.30
  -6   0   2   93.69    4.50
   6   0  -2   74.79   12.00
  -6   0   2   89.69    4.40
   5   0  -2    2.10    4.30
  -5   0   2   -0.10    0.50
  -5   0   2   -0.30    0.60
   5   0  -2   -2.70    3.70
   4   0  -2   49.99    5.40
  -4   0   2   50.29    2.50
  -4   0   2   50.39    2.50
  -3   0   2    0.00    0.30
  -3   0   2   -0.20    0.30
   3   0  -2    0.00    2.00
  -3   0   2   -1.80    1.90
   3   0  -2    0.20    0.30
   2   0  -2 1232.98   55.89
  -2   0   2 1390.96   57.09
   2   0  -2 1361.66   57.09
  -1   0   2   -0.60    0.20
   1   0  -2   -0.70    1.20
   1   0  -2   -0.70    0.20
  -1   0   2    1.30    1.20
   0   0  -2 1023.10   42.10
   0   0  -2  939.91   41.10
   0   0   2  968.30   41.20
  -1   0  -2    0.70    1.10
  -1   0  -2    0.20    0.20
   1   0   2   -0.50    1.20
   1   0   2   -0.20    0.10
   2   0   2  391.46   16.40
  -2   0  -2  367.16   17.70
   2   0   2  397.36   17.80
  -2   0  -2  378.76   16.40
   3   0   2   -0.20    0.30
  -3   0  -2    0.00    0.40
  -3   0  -2   -2.90    2.00
   3   0   2    1.40    3.00
  -4   0  -2   56.19    6.80
   4   0   2   55.09    2.70
  -4   0  -2   53.49    2.70
   4   0   2   52.89    7.00
   5   0   2    0.40    0.60
  -5   0  -2   10.40    4.90
   5   0   2   -3.50    5.10
  -6   0  -2    7.50    8.00
   6   0   2   14.40    1.80
   6   0   2   18.00    9.20
  -6   0  -2   12.80    1.80
  -7   0  -2    0.60    1.70
   7   0   2    1.30    1.80
  -7   0  -2    2.90    1.80
   7   0   2    3.00    1.50
  -8   0  -2  174.48    8.50
  -8   0  -2  190.58    8.50
   8   0   2  178.08    8.40
   9   0   2   -1.90    1.30
 -10   0  -2   40.70    3.10
  10   0   2   41.10    3.10
  11   0   2    1.20    1.40
 -11   0  -2    1.40    1.80
  12   0   2   90.89    4.90
  13   0   2   -0.70    1.10
  14   0   2    6.40    1.20
  15   0   2    1.60    0.90
  15  -1  -2    3.40    1.00
  15   1  -2    3.90    1.00
  14  -1  -2    4.50    1.10
  14   1  -2    4.80    1.20
  13  -1  -2   51.09    3.20
  13   1  -2   54.79    3.30
  12  -1  -2    0.90    1.30
  12   1  -2    1.00    1.40
 -12   1   2    0.30    1.90
  11  -1  -2   12.10    1.80
 -11   1   2    8.70    1.70
  11   1  -2   11.10    1.80
  10  -1  -2    7.20    1.60
  10   1  -2    6.40    1.50
 -10   1   2    6.40    1.50
   9  -1  -2   -1.00    1.30
   9   1  -2    0.70    1.30
  -9   1   2    0.90    1.40
  -8  -1   2   58.59    3.90
   8  -1  -2   61.39    3.70
   8   1  -2   63.49    3.80
  -8   1   2   66.79    3.70
  -7  -1   2   56.69    3.70
   7  -1  -2   57.59    3.40
  -7   1   2   54.49    3.80
   7   1  -2   59.39    3.70
  -7   1   2   55.59    3.40
  -6  -1   2   64.49    3.40
  -6  -1   2   67.59    3.50
   6  -1  -2   78.59   10.60
  -6   1   2   63.39    3.50
  -6   1   2   62.59    3.60
  -5  -1   2  298.47   12.50
   5  -1  -2  288.47   16.50
   5  -1  -2  281.47   16.10
  -5   1   2  277.37   12.60
  -5   1   2  302.57   12.60
   5   1  -2  288.77   15.90
   5   1  -2  275.47   17.00
  -4  -1   2  274.37   12.00
   4  -1  -2  290.57   14.90
  -4  -1   2  278.97   12.00
   4   1  -2  269.77   14.10
   4   1  -2  292.97   14.40
  -4   1   2  277.27   12.10
  -4   1   2  272.87   12.10
  -3  -1   2 2739.33  117.09
   3  -1  -2 2704.43  117.49
  -3   1   2 2813.02  117.69
   3   1  -2 2749.02  117.09
  -2  -1   2 1876.11   80.09
   2  -1  -2 1740.63   80.49
   2   1  -2 1961.00   80.19
  -2   1   2 1947.11   80.59
  -1  -1   2   50.79    3.20
   1  -1  -2   48.90    2.30
   1  -1  -2   49.90    3.50
  -1  -1   2   49.90    2.20
  -1   1   2   51.19    2.30
   1   1  -2   51.19    3.40
  -1   1   2   51.49    3.70
   1   1  -2   49.00    2.20
   0  -1  -2   31.00    2.70
   0  -1   2   30.20    1.40
   0  -1   2   28.70    2.40
   0  -1  -2   30.50    1.40
   0   1   2   28.30    2.70
   0   1  -2   30.90    1.40
   0   1   2   28.50    1.40
   0   1  -2   27.80    2.50
  -1  -1  -2 2659.43  110.29
   1  -1   2 2521.35  110.29
   1   1   2 2569.14  110.19
  -1   1  -2 2635.44  110.29
   2  -1   2  786.72   32.00
   2  -1   2  773.72   33.50
  -2  -1  -2  777.42   33.40
  -2  -1  -2  742.73   31.90
   2   1   2  761.42   33.30
   2   1   2  718.83   31.90
  -2   1  -2  747.33   32.00
  -2   1  -2  738.73   33.50
   3  -1   2  320.07   15.60
  -3  -1  -2  313.57   13.30
  -3  -1  -2  302.67   15.70
   3  -1   2  333.37   13.40
  -3   1  -2  291.87   13.40
   3   1   2  302.67   15.50
   3   1   2  308.87   13.30
  -3   1  -2  314.37   15.50
   4  -1   2   89.39    4.20
  -4  -1  -2   91.79    4.10
   4  -1   2   91.69    8.10
  -4  -1  -2   87.79    7.20
   4   1   2   89.39    4.10
   4   1   2   86.39    7.80
  -4   1  -2   90.69    7.70
  -4   1  -2   85.69    4.20
   5  -1   2  148.89   12.00
  -5  -1  -2  122.29    5.60
   5  -1   2  121.49    5.70
  -5  -1  -2  123.09   10.40
   5   1   2  120.69    5.60
   5   1   2  116.69   10.50
  -5   1  -2  127.09   11.30
  -5   1  -2  112.39    6.40
   6  -1   2   91.69   15.40
   6  -1   2  109.29    5.50
  -6  -1  -2  110.99    5.30
   6   1   2  109.19    5.30
  -6   1  -2  107.89    5.40
  -6   1  -2  103.49   14.60
   7  -1   2    1.70    2.10
  -7  -1  -2    0.20    1.20
   7  -1   2    0.80    1.30
  -7   1  -2    0.90    1.80
  -7   1  -2    1.00    1.00
   7   1   2    0.40    1.50
   8  -1   2   60.69    3.70
  -8  -1  -2   53.49    3.70
  -8  -1  -2   63.89    4.20
  -8   1  -2   60.89    3.60
   8   1   2   61.49    3.70
   9  -1   2   28.20    2.20
  -9  -1  -2   32.30    4.10
  -9  -1  -2   23.10    2.70
   9   1   2   23.50    2.20
  -9   1  -2   24.50    2.50
 -10  -1  -2   13.30    2.20
  10  -1   2   17.30    2.30
  10   1   2   15.40    2.00
 -10   1  -2   18.00    2.40
  11  -1   2    3.30    1.50
  11   1   2    1.30    1.50
 -11   1  -2    0.80    1.50
  12  -1   2    9.20    1.80
 -12   1  -2    8.70    1.80
  12   1   2   10.30    2.70
  13  -1   2    1.80    1.10
  13   1   2   -0.60    1.10
  14  -1   2    0.70    1.10
  14   1   2    2.10    1.00
  15   1   2    3.70    1.10
  15   2  -2    0.20    1.20
  14  -2  -2    1.10    1.10
  14   2  -2    1.60    1.10
  13  -2  -2   -0.60    1.10
  13   2  -2    1.80    1.20
  12  -2  -2    6.20    2.60
 -12   2   2    8.30    1.80
  11  -2  -2    2.40    1.40
 -11   2   2    3.80    1.40
  11   2  -2    0.20    1.40
  10  -2  -2   18.00    2.20
 -10   2   2   12.20    1.80
  10   2  -2   16.10    2.00
   9  -2  -2   48.20    3.20
  -9  -2   2   46.70    3.40
   9   2  -2   38.70    3.30
  -9   2   2   47.20    3.00
   8  -2  -2   10.70    1.60
  -8  -2   2   12.40    1.90
  -8   2   2   10.10    1.60
   8   2  -2    9.70    1.90
  -7  -2   2   83.29    4.30
   7  -2  -2   82.29    4.40
  -7   2   2   83.69    4.10
  -7   2   2   80.69    4.90
  -7   2   2   74.89    5.50
   7   2  -2   76.79    4.80
   6  -2  -2 1229.08   52.29
   6  -2  -2 1231.88   58.29
  -6  -2   2 1301.57   52.29
  -6   2   2 1229.28   52.29
  -6   2   2 1195.88   52.29
  -6   2   2 1188.88   52.29
   5  -2  -2  152.18   12.30
   5  -2  -2  129.49   12.90
  -5  -2   2  166.98    7.10
  -5  -2   2  160.48    7.10
   5   2  -2  161.48   10.80
  -5   2   2  164.18    7.30
  -5   2   2  162.58    7.40
  -4  -2   2  109.09    4.90
   4  -2  -2  108.29    8.80
  -4  -2   2  112.29    4.90
   4  -2  -2  110.39    9.20
   4   2  -2  110.69    7.60
  -4   2   2  111.99    5.10
   4   2  -2  107.89    7.60
  -4   2   2  110.49    5.10
   3  -2  -2 2219.68   95.29
   3   2  -2 2364.96   96.39
  -3   2   2 2170.28   95.29
   3   2  -2 2312.47   96.29
  -3   2   2 2105.99   95.19
  -3   2   2 2399.66   97.59
  -2  -2   2 2243.98   93.89
   2  -2  -2 2106.29   94.69
  -2   2   2 2271.47   94.89
   2   2  -2 2235.98   93.99
  -1  -2   2   58.79    3.40
  -1  -2   2   61.49    2.60
   1  -2  -2   57.99    2.70
   1  -2  -2   65.59    4.40
   1   2  -2   57.59    2.60
  -1   2   2   54.99    4.30
   1   2  -2   56.19    3.50
  -1   2   2   56.99    2.70
   0  -2   2  595.34   25.10
   0  -2   2  557.34   24.20
   0  -2  -2  598.24   25.50
   0   2   2  537.85   24.30
   0   2  -2  528.55   24.20
   0   2   2  621.14   25.50
   0   2  -2  584.34   25.10
   1  -2   2  985.60   42.90
   1  -2   2 1029.70   44.20
  -1  -2  -2  957.40   42.90
  -1  -2  -2 1079.79   44.10
   1   2   2 1000.60   42.90
  -1   2  -2 1073.29   44.20
   1   2   2 1053.79   44.10
  -1   2  -2  967.00   42.90
   2  -2   2  127.29    5.50
  -2  -2  -2  123.79    5.40
  -2  -2  -2  124.19    7.00
   2   2   2  128.29    7.10
   2   2   2  128.69    5.50
  -2   2  -2  123.79    5.50
  -2   2  -2  110.19    7.90
  -3  -2  -2  327.47   16.10
  -3  -2  -2  328.37   14.20
   3  -2   2  335.37   14.30
   3  -2   2  339.97   16.90
   3   2   2  329.57   16.20
   3   2   2  332.17   14.20
  -3   2  -2  336.67   16.70
  -3   2  -2  328.57   14.30
  -4  -2  -2  359.46   18.30
   4  -2   2  366.66   19.50
   4  -2   2  380.96   15.90
   4   2   2  368.06   15.80
  -4   2  -2  369.06   15.90
   4   2   2  360.26   18.50
  -4   2  -2  365.16   19.30
   5  -2   2   30.00    2.20
   5  -2   2   26.70    7.60
   5   2   2   30.30    2.00
  -5   2  -2   13.60    7.10
  -5   2  -2   30.80    2.30
  -6  -2  -2  173.08    8.40
   6  -2   2  179.08    8.50
   6  -2   2  176.58    8.20
   6  -2   2  172.68   17.90
  -6   2  -2  167.18    8.10
  -6   2  -2  185.78    8.40
   6   2   2  188.78    8.30
  -7  -2  -2   24.90    2.60
   7  -2   2   25.80    2.50
  -7   2  -2   24.70    3.60
  -7   2  -2   27.10    3.40
  -7   2  -2   27.50    2.40
   7   2   2   22.80    2.80
  -8  -2  -2    9.10    1.80
   8  -2   2   10.60    1.60
  -8   2  -2   10.60    1.60
   8   2   2   11.40    1.90
  -9  -2  -2   61.49    4.00
   9  -2   2   62.49    3.80
   9   2   2   60.99    3.80
  -9   2  -2   59.69    3.90
 -10  -2  -2   34.60    3.00
  10  -2   2   32.20    2.90
 -10   2  -2   35.60    2.80
  10   2   2   35.30    3.00
  11  -2   2   20.90    2.40
  11   2   2   21.60    2.60
 -11   2  -2   21.00    2.30
  12  -2   2   33.40    2.80
 -12   2  -2   32.50    2.80
  12   2   2   35.00    3.00
  13  -2   2    0.10    1.10
  13   2   2    0.20    1.10
 -13   2  -2    0.30    1.50
  14   2   2    2.80    1.10
  14  -3  -2   -2.40    1.30
  14   3  -2   -2.80    1.20
  13  -3  -2    2.20    1.20
 -13   3   2   -0.50    1.30
  13   3  -2    0.80    1.40
  12  -3  -2    0.10    1.20
  12   3  -2    0.40    1.40
 -12   3   2    0.00    1.20
  11  -3  -2    4.60    1.50
 -11   3   2    4.90    1.40
  11   3  -2    7.60    1.70
  10  -3  -2   13.40    1.80
 -10  -3   2   14.90    2.10
 -10   3   2   18.00    2.20
  10   3  -2   15.70    2.30
  -9  -3   2   23.90    2.70
   9  -3  -2   25.20    2.40
   9   3  -2   21.80    2.90
  -9   3   2   21.40    2.40
   8   3  -2    4.10    2.20
  -8   3   2   11.20    1.60
  -7  -3   2  154.98    7.50
   7  -3  -2  157.68    7.40
  -7   3   2  147.59    8.20
  -7   3   2  158.08    7.30
  -6  -3   2 1050.69   45.70
  -6   3   2 1113.19   45.80
  -6   3   2 1070.29   45.60
  -6   3   2 1053.09   45.90
  -5  -3   2   -0.60    0.70
  -5  -3   2    1.20    0.60
   5  -3  -2   -6.00    7.10
  -5   3   2   -0.60    1.10
  -5   3   2    0.50    0.90
   4  -3  -2  217.68   15.60
  -4  -3   2  275.67   10.70
   4  -3  -2  241.08   15.20
  -4   3   2  262.47   11.00
   4   3  -2  238.18   12.70
  -4   3   2  255.37   11.00
   4   3  -2  243.08   12.60
   3  -3  -2  431.36   21.70
   3   3  -2  445.96   19.60
  -3   3   2  456.05   19.00
   3   3  -2  446.16   19.60
  -3   3   2  435.36   19.00
   2  -3  -2    0.90    3.00
   2   3  -2    1.80    0.90
  -2   3   2    2.80    3.00
  -2   3   2    1.70    0.50
  -2   3   2    1.90    0.50
   2   3  -2    2.30    0.90
   1  -3  -2  459.65   21.10
  -1  -3   2  485.25   19.50
   1  -3  -2  456.55   19.30
   1   3  -2  455.75   19.50
  -1   3   2  449.95   21.00
  -1   3   2  445.46   19.30
   1   3  -2  428.36   19.20
   0  -3   2  218.78    9.00
   0  -3  -2  209.38    9.10
   0  -3  -2  217.78   10.70
   0  -3   2  209.68    9.90
   0   3  -2  207.78    9.00
   0   3   2  209.08    9.10
   0   3  -2  212.58   10.00
   0   3   2  206.18   10.60
   1  -3   2  484.65   22.10
  -1  -3  -2  488.65   21.90
   1  -3   2  479.05   20.60
  -1  -3  -2  495.95   20.60
  -1   3  -2  482.05   20.60
   1   3   2  508.95   21.90
  -1   3  -2  490.75   22.00
   1   3   2  459.95   20.60
   2  -3   2  902.31   40.50
  -2  -3  -2  890.61   38.30
  -2   3  -2  959.50   40.40
   2   3   2  885.81   38.30
  -2   3  -2  894.01   38.40
   2   3   2  919.01   39.70
   3  -3   2   33.90    6.10
  -3  -3  -2   43.60    2.10
   3   3   2   44.50    2.10
   3   3   2   45.50    5.40
  -3   3  -2   39.80    6.90
   4  -3   2  288.97   12.40
  -4  -3  -2  281.87   12.20
  -4   3  -2  281.67   12.40
   4   3   2  282.17   12.30
  -5  -3  -2   42.60    2.50
   5  -3   2   42.40    3.00
   5   3   2   39.90    2.50
  -5   3  -2   46.60    2.90
  -6  -3  -2   69.29    3.90
  -6   3  -2   58.89    4.70
  -6   3  -2   60.09    4.00
  -6   3  -2   63.09    3.40
   7  -3   2    7.60    1.60
  -7  -3  -2    6.90    1.70
  -7   3  -2    5.00    1.10
   7   3   2    6.40    2.20
  -8  -3  -2    7.10    1.40
   8  -3   2    7.00    1.50
  -8   3  -2    7.10    1.50
   8   3   2    9.00    2.00
   9  -3   2   52.19    3.40
  -9  -3  -2   50.79    3.70
   9   3   2   54.19    4.90
  -9   3  -2   53.69    3.40
 -10  -3  -2   44.90    3.40
  10  -3   2   40.40    3.10
 -10   3  -2   43.70    3.10
  10   3   2   43.70    3.20
  11  -3   2    1.20    1.40
 -11  -3  -2    1.80    1.50
 -11   3  -2    1.20    1.20
  11   3   2    0.60    1.40
  12  -3   2    6.50    1.40
 -12   3  -2    7.30    1.40
  12   3   2    7.70    1.60
  13  -3   2    0.60    1.20
  13   3   2   -0.50    1.20
 -13   3  -2    1.10    1.30
  14   3   2   -1.70    1.20
 -13   4   2    1.20    1.10
  12  -4  -2   -1.00    1.40
  12   4  -2    0.20    1.70
 -12   4   2   -1.90    1.10
  11   4  -2   -2.00    1.80
 -11   4   2    1.80    1.30
 -10  -4   2    8.10    1.90
  10  -4  -2    5.80    1.60
  10   4  -2   12.40    2.20
 -10   4   2    5.50    1.50
   9  -4  -2  118.89    6.10
  -9  -4   2  124.49    6.30
  -9   4   2  115.49    6.00
   9   4  -2  121.89    6.60
   8  -4  -2   -1.10    1.50
  -8  -4   2    0.30    1.50
  -8   4   2   -0.50    1.20
   7  -4  -2  142.79    6.90
  -7  -4   2  146.59    7.10
  -7   4   2  134.89    6.80
   6  -4  -2   15.30    2.10
  -6  -4   2   12.70    2.00
  -6   4   2   12.50    1.70
  -5  -4   2  222.08   10.40
  -5   4   2  229.88   10.60
  -4   4   2    6.40    1.30
  -4   4   2    6.50    1.20
  -3   4   2    7.20    1.00
  -3   4   2    7.20    1.00
   2  -4  -2    5.10    4.00
  -1   4   2    0.90    0.50
  -1   4   2   -0.30    3.40
  -1   4   2    0.70    0.50
   0  -4   2  230.68   10.20
   0  -4   2  230.48   10.20
   0   4   2  226.08    9.80
   0   4  -2  219.18    9.60
   1  -4   2  187.88   10.20
   1   4   2  174.08   10.80
   1   4   2  198.98    8.20
  -1   4  -2  194.78    8.30
   2  -4   2   13.50    1.10
   2  -4   2   16.90    4.30
  -2  -4  -2   15.80    2.90
  -2  -4  -2   13.20    0.70
   2   4   2   13.00    1.00
  -2   4  -2   13.00    1.20
   2   4   2   16.50    3.40
   3  -4   2  347.77   15.40
  -3   4  -2  369.56   15.50
   3   4   2  354.96   15.30
  -4  -4  -2    6.50    1.70
  -4  -4  -2    4.40    0.60
  -4   4  -2    4.10    1.10
  -4   4  -2    6.30    1.40
   4   4   2    3.10    0.80
  -5  -4  -2    2.40    1.40
  -5   4  -2   -1.00    1.40
  -6  -4  -2   -0.40    1.10
   6  -4   2    0.70    1.90
  -6   4  -2   -0.30    1.40
   7  -4   2   18.80    2.60
  -7  -4  -2   22.90    2.70
  -8  -4  -2    4.00    1.90
   8  -4   2    3.10    1.80
   8   4   2    3.70    2.30
  -8   4  -2    3.40    1.60
  -9  -4  -2   22.70    2.60
   9  -4   2   22.40    2.60
  -9   4  -2   16.50    2.10
   9   4   2   17.80    2.50
 -10  -4  -2   -0.20    1.50
  10  -4   2   -0.90    1.60
  10   4   2    0.10    1.70
 -10   4  -2   -1.50    1.30
 -11  -4  -2   40.50    4.10
  11  -4   2   39.00    3.00
 -11   4  -2   34.50    3.40
  11   4   2   33.20    3.20
  12  -4   2    8.00    1.80
 -12   4  -2    9.80    1.40
  12   4   2    7.00    1.60
 -13   4  -2   -2.30    1.00
 -12   5   2   21.30    2.00
 -11   5   2    1.40    1.20
 -10  -5   2   45.80    3.40
 -10   5   2   41.70    3.00
  -9  -5   2    9.20    1.90
   9  -5  -2    2.00    2.10
  -9   5   2    8.00    1.50
  -8  -5   2  155.68    7.70
  -8   5   2  156.18    8.20
  -7  -5   2    2.40    1.60
  -7   5   2   -2.00    1.30
  -6  -5   2   29.20    3.00
  -6   5   2   30.70    2.70
  -5  -5   2    8.70    2.00
  -5   5   2    4.60    1.60
  -2   5   2   61.69    3.20
  -2   5   2   54.59    3.10
  -1   5   2    6.60    0.90
  -1   5   2   10.30    1.40
   0  -5  -2  418.36   20.40
   0   5   2  449.06   18.70
   0   5   2  442.56   18.60
  -1  -5  -2   30.00    3.00
  -1   5  -2   36.70    2.00
  -1   5  -2   37.30    2.00
   1   5   2   38.50    1.90
  -2   5  -2  251.17   11.30
   2   5   2  268.37   11.10
  -2   5  -2  259.47   11.40
  -3  -5  -2  197.38    9.20
  -4  -5  -2   55.29    3.40
   4   5   2   58.39    2.80
  -4   5  -2   63.09    3.90
  -5  -5  -2    1.10    1.30
  -5   5  -2    2.00    1.60
  -6  -5  -2   91.39    4.80
  -6   5  -2   91.09    4.80
  -7   5  -2   -0.90    1.50
  -8  -5  -2    0.70    1.60
  -8   5  -2    0.40    1.30
  -9  -5  -2    0.90    1.30
  -9   5  -2   -2.10    1.20
 -10  -5  -2    2.40    1.50
 -10   5  -2    0.70    1.30
  10   5   2   -0.90    2.10
 -11  -5  -2    1.00    1.30
 -11   5  -2   -0.50    1.00
  11   5   2   -0.90    2.00
 -12   5  -2    0.40    1.00
  12   5   2   -0.40    2.90
 -13   5  -2    4.60    1.10
 -13   6   2    0.30    1.00
 -12   6   2    3.90    1.10
 -11   6   2    8.10    1.40
 -10  -6   2    0.00    1.60
 -10   6   2    0.30    1.20
  -9  -6   2    4.10    1.80
  -9   6   2    4.30    1.40
  -8  -6   2   13.20    2.20
  -8   6   2   12.80    1.70
  -7  -6   2   16.30    2.30
  -7   6   2   14.50    1.90
  -6  -6   2   27.20    3.00
  -6   6   2   26.60    2.80
  -4  -6   2  140.89    7.00
  -4   6   2  133.29    6.90
  -3  -6   2   32.50    3.60
  -2  -6   2    4.80    2.20
  -1  -6   2    7.50    2.50
   1  -6  -2   15.90    2.10
   0  -6   2  176.58    9.10
   0  -6  -2  183.08    8.70
   0   6   2  191.98    8.10
   1  -6   2   24.10    3.50
  -1  -6  -2   20.80    2.60
  -2  -6  -2   32.40    2.80
   2  -6   2   24.20    3.60
  -3  -6  -2    2.10    1.50
  -4   6  -2  108.49    6.10
  -5  -6  -2   86.59    4.90
  -6  -6  -2  220.68   10.30
  -7  -6  -2    1.80    1.60
  -7   6  -2    1.50    1.50
  -8  -6  -2   24.40    2.80
  -8   6  -2   26.00    2.60
  -9  -6  -2    3.90    1.50
  -9   6  -2    3.50    1.40
 -10  -6  -2   -0.40    1.40
 -10   6  -2    1.50    1.20
 -11  -6  -2   10.30    1.60
 -11   6  -2   10.00    1.40
 -12   6  -2   15.80    1.60
 -13   6  -2    3.40    1.50
 -12   7   2   -0.60    0.90
 -11   7   2    4.20    1.10
 -10  -7   2   -2.30    1.70
 -10   7   2    0.70    1.10
  -9  -7   2    4.90    1.80
  -9   7   2    0.50    1.20
  -8  -7   2    4.70    2.30
  -8   7   2    8.10    1.60
  -7  -7   2   -1.80    1.70
  -7   7   2   -0.10    1.40
  -6  -7   2    0.80    1.80
  -6   7   2    2.40    1.60
  -5  -7   2    3.10    2.00
  -5   7   2   -1.70    1.80
  -4  -7   2   40.70    3.60
  -4   7   2   36.80    3.70
  -3  -7   2  330.57   14.90
   2  -7  -2    0.70    1.50
  -2  -7   2    4.10    2.10
  -1  -7   2  196.18    9.50
   1  -7  -2  193.28    9.30
   0  -7  -2   65.49    4.00
   0  -7   2   57.49    4.70
  -1  -7  -2  114.49    5.90
   1  -7   2  118.79    6.40
   2  -7   2   30.50    3.70
  -2  -7  -2   26.90    2.80
   3  -7   2   13.30    2.60
  -3  -7  -2   15.10    2.50
  -4  -7  -2    1.10    1.50
  -5  -7  -2    0.20    1.50
  -5   7  -2   -0.40    1.90
  -6  -7  -2   24.20    2.70
  -6   7  -2   22.30    3.00
  -7  -7  -2    3.70    1.60
  -7   7  -2    2.80    1.60
  -8  -7  -2    5.60    1.70
  -9  -7  -2    9.60    1.70
  -9   7  -2    9.60    1.60
 -10  -7  -2    3.10    1.30
 -10   7  -2   -0.10    1.10
 -11  -7  -2    0.00    1.10
 -11   7  -2    1.50    1.00
  11  -8  -2    7.00    1.20
 -11   8   2    8.40    1.20
  10  -8  -2    2.20    1.30
 -10   8   2    0.20    1.10
  -9  -8   2   -2.40    2.00
  -9   8   2    0.00    1.20
  -8  -8   2   -0.70    1.90
  -8   8   2    0.10    1.30
  -7  -8   2    6.10    2.20
  -7   8   2    3.10    1.50
  -6  -8   2   28.60    3.30
  -6   8   2   21.40    3.00
   5  -8  -2    4.70    1.80
  -5  -8   2    8.60    2.30
  -5   8   2    9.30    2.20
  -4  -8   2   22.10    2.70
   4  -8  -2   18.10    2.60
  -4   8   2   24.20    2.80
  -3  -8   2   41.40    3.90
   3  -8  -2   36.00    3.20
   2  -8  -2   66.39    4.10
  -2  -8   2   58.09    4.60
   1  -8  -2  192.38    9.40
  -1  -8   2  202.08    9.60
   0  -8  -2  180.58    8.40
   0  -8   2  159.08    8.50
   1  -8   2   46.30    4.40
  -1  -8  -2   57.09    3.70
  -2  -8  -2    5.30    1.60
   2  -8   2    9.30    2.60
  -3  -8  -2    0.80    1.40
   3  -8   2   -0.20    2.30
  -4  -8  -2    9.00    1.90
   4  -8   2    9.30    2.50
  -5  -8  -2   -1.00    1.40
   5  -8   2    3.50    2.40
  -5   8  -2    3.80    2.40
  -6  -8  -2   14.10    2.00
  -7  -8  -2    2.30    1.50
   7  -8   2    5.00    2.30
  -7   8  -2    0.40    1.60
  -8  -8  -2    5.50    1.40
   8  -8   2    6.40    2.90
  -8   8  -2    5.50    1.50
  -9  -8  -2    5.40    1.40
  -9   8  -2    4.70    1.40
 -10  -8  -2   14.90    1.90
 -10   8  -2   12.00    1.40
 -11   8  -2    2.50    1.00
   9  -9  -2    2.50    1.20
  -9   9   2    3.30    1.40
   8  -9  -2    3.40    1.50
  -8   9   2    4.90    1.50
   7  -9  -2   -0.30    1.30
  -7   9   2    5.50    1.70
  -6  -9   2   -1.10    2.50
   6  -9  -2   -2.30    1.40
  -6   9   2    2.30    1.90
  -5  -9   2   15.00    2.50
   5  -9  -2   18.60    2.50
  -5   9   2   17.30    2.70
   4  -9  -2   11.30    2.00
  -4  -9   2    7.60    2.50
   3  -9  -2    8.90    1.80
  -2  -9   2    6.20    2.40
   2  -9  -2    5.30    1.70
   1  -9  -2   29.70    2.90
  -1  -9   2   27.30    3.20
   0  -9   2   80.49    5.60
   0  -9  -2   99.89    5.20
  -1  -9  -2   78.39    4.30
   1  -9   2   57.19    5.20
   2  -9   2   16.80    3.40
  -2  -9  -2   29.40    2.80
  -3  -9  -2   22.80    2.70
  -4  -9  -2    2.70    2.00
  -5  -9  -2    2.10    1.50
  -6  -9  -2    3.00    1.40
  -6   9  -2    5.90    2.40
  -7  -9  -2   -0.40    1.20
  -7   9  -2    1.60    2.00
  -8  -9  -2    0.10    1.20
  -8   9  -2   -2.70    2.20
  -9  -9  -2    1.20    1.30
  -9   9  -2   -1.20    1.50
   7 -10  -2    0.30    1.40
   6 -10  -2    1.60    1.40
   5 -10  -2    8.70    1.60
   4 -10  -2    2.20    1.40
   3 -10  -2    5.50    1.60
   2 -10  -2    8.50    1.60
   1 -10  -2    4.40    1.50
   0 -10  -2   11.20    1.80
  -1 -10  -2    4.50    1.50
  -2 -10  -2   -1.90    1.20
  -3 -10  -2   25.50    2.40
  -4 -10  -2   -0.30    1.30
  -5 -10  -2   10.70    1.70
  -6 -10  -2    2.50    1.30
  -7 -10  -2   -2.30    1.30
   4 -11  -2   11.10    1.80
   3 -11  -2    2.10    1.80
   2 -11  -2    1.10    2.00
   1 -11  -2    2.10    1.50
   0 -11  -2    7.50    1.60
  -1 -11  -2    6.50    1.50
  -2 -11  -2   22.80    3.00
  -3 -11  -2    4.80    1.70
  -4 -11  -2    3.20    1.40
  15   0  -3    0.80    1.00
  14   0  -3   -0.10    1.00
  13   0  -3   23.70    2.30
  12   0  -3   -0.60    1.20
  11   0  -3   17.80    2.30
 -10   0   3    0.10    2.00
  10   0  -3    1.10    1.00
   9   0  -3    4.60    1.50
  -9   0   3    4.40    1.70
  -8   0   3    0.40    1.50
   8   0  -3    1.50    1.40
  -7   0   3   68.59    4.60
  -7   0   3   96.59    4.50
   7   0  -3   85.79    4.50
  -6   0   3    1.70    1.10
  -6   0   3   -1.60    0.90
  -5   0   3  278.87   12.40
   5   0  -3  289.27   16.60
  -5   0   3  284.37   12.40
  -4   0   3   -0.40    0.50
  -4   0   3   -0.40    0.40
   4   0  -3    0.40    3.20
   4   0  -3   -0.30    0.40
  -4   0   3   -3.40    3.00
   3   0  -3  567.94   25.00
  -3   0   3  601.34   27.10
   3   0  -3  587.94   27.10
  -3   0   3  601.94   25.10
   2   0  -3    2.00    2.20
  -2   0   3    3.50    1.90
   1   0  -3 5144.59  201.18
  -1   0   3 4354.36  200.88
   0   0   3    2.10    1.90
   0   0   3   -0.50    0.20
   0   0  -3    0.30    1.60
   0   0  -3   -0.30    0.30
   1   0   3 2452.85  105.29
  -1   0  -3 2476.65  105.29
  -2   0  -3   -0.40    0.30
   2   0   3   -0.60    0.30
   2   0   3   -1.00    2.30
  -2   0  -3    0.20    2.20
  -3   0  -3 2498.15  102.09
   3   0   3 2488.85  101.99
  -3   0  -3 2209.68   99.49
   3   0   3 2261.47   99.49
  -4   0  -3   -0.70    0.50
   4   0   3    2.60    4.50
  -4   0  -3   -2.20    3.80
   4   0   3   -0.10    0.60
   5   0   3   18.30    1.60
  -5   0  -3   12.70    6.70
   5   0   3   22.80    7.40
  -5   0  -3   15.60    1.60
   6   0   3   -0.40    1.40
  -6   0  -3    9.10    8.90
   6   0   3   -5.20   12.70
   6   0   3   -0.30    1.50
  -6   0  -3   -1.80    2.10
  -7   0  -3   60.69    4.10
  -7   0  -3   65.99    3.70
  -7   0  -3   49.90    4.80
   7   0   3   67.89    3.70
  -8   0  -3    1.10    1.50
   8   0   3   -1.10    1.30
  -8   0  -3    1.50    1.40
  -9   0  -3   38.50    3.10
   9   0   3   32.70    2.80
 -10   0  -3    2.10    1.70
  10   0   3   -0.70    1.20
 -11   0  -3    1.10    1.90
  11   0   3   -1.40    1.40
  13   0   3   59.49    3.30
  14   0   3    1.40    1.00
  15  -1  -3    1.70    1.00
  15   1  -3    2.40    1.00
  14  -1  -3   -0.30    1.00
  14   1  -3    0.50    1.10
  13  -1  -3   16.60    2.00
  13   1  -3   12.40    1.60
  12  -1  -3    0.90    1.40
  12   1  -3    1.70    1.50
  11  -1  -3   -0.10    1.30
 -11   1   3    0.50    1.60
  11   1  -3    1.60    1.50
  10  -1  -3   11.10    1.80
  10   1  -3    9.90    1.80
 -10   1   3    9.90    1.70
   9  -1  -3    0.40    1.00
   9   1  -3    0.10    1.60
  -9   1   3    0.50    1.30
   8  -1  -3    7.70    1.30
   8   1  -3    8.40    1.70
  -8   1   3    7.40    1.50
  -7  -1   3   15.80    2.10
   7  -1  -3   17.30    2.20
   7   1  -3   14.90    2.00
  -7   1   3   12.80    1.60
  -7   1   3    8.70    2.00
  -6  -1   3    3.30    1.20
   6  -1  -3    3.70    8.90
  -6  -1   3    0.60    1.00
  -6   1   3    3.50    1.10
  -6   1   3    2.90    1.30
  -5  -1   3   54.29    3.30
  -5  -1   3   64.29    3.10
   5  -1  -3   64.59    9.20
  -5   1   3   66.29    3.30
   5   1  -3   56.89    8.80
   5   1  -3   75.09   12.30
  -5   1   3   65.09    3.30
   4  -1  -3    2.80    3.90
  -4  -1   3    0.90    0.50
   4  -1  -3    2.10    0.60
  -4   1   3    1.80    0.60
  -4   1   3   -3.00    3.50
   4   1  -3    2.40    0.60
  -4   1   3    1.90    0.60
   4   1  -3   -1.30    3.60
  -3  -1   3    2.50    0.40
   3  -1  -3    0.80    2.80
   3  -1  -3    1.60    0.50
  -3  -1   3    0.30    2.30
  -3  -1   3    2.20    0.40
  -3   1   3    0.70    2.50
   3   1  -3    2.50    2.70
   3   1  -3    1.40    0.40
  -3   1   3    1.20    0.40
   2  -1  -3    1.20    2.10
   2  -1  -3    3.30    0.50
  -2  -1   3    4.60    1.90
  -2  -1   3    3.30    0.40
   2   1  -3    3.00    0.40
  -2   1   3    3.20    0.50
  -2   1   3    5.70    2.30
   2   1  -3    1.80    2.20
   1  -1  -3    0.40    0.30
  -1  -1   3    0.50    0.30
   1  -1  -3    0.50    1.90
  -1   1   3    0.60    1.90
  -1   1   3    0.20    0.30
   1   1  -3    0.60    1.80
   1   1  -3    0.00    0.20
   0  -1   3  902.91   38.80
   0  -1  -3  956.00   40.40
   0  -1  -3  919.81   38.80
   0   1  -3  971.00   40.30
   0   1  -3  903.81   38.80
   0   1   3  849.72   38.80
   0   1   3  926.41   40.30
  -1  -1  -3   70.79    3.30
   1  -1   3   76.19    5.10
  -1  -1  -3   70.99    5.20
   1  -1   3   76.89    3.30
  -1   1  -3   71.79    5.20
   1   1   3   71.09    3.30
   1   1   3   69.39    5.20
  -1   1  -3   70.49    3.30
  -2  -1  -3  142.09    6.40
   2  -1   3  139.99    8.70
   2  -1   3  148.89    6.40
  -2  -1  -3  145.69    8.60
  -2   1  -3  144.49    8.60
   2   1   3  148.49    8.60
  -2   1  -3  151.08    6.50
   2   1   3  146.69    6.40
  -3  -1  -3   17.40    3.60
   3  -1   3   20.20    1.30
   3  -1   3   22.10    4.30
  -3  -1  -3   22.20    1.30
  -3   1  -3   22.10    4.10
   3   1   3   15.80    3.90
  -3   1  -3   21.20    1.40
   3   1   3   20.10    1.30
   4  -1   3   45.90    3.40
  -4  -1  -3   54.59    2.80
  -4  -1  -3   61.29    7.50
   4  -1   3   51.29    8.00
   4   1   3   69.39    7.90
  -4   1  -3   57.09    7.50
   4   1   3   56.89    2.80
  -4   1  -3   58.69    2.90
  -5  -1  -3  273.47   11.50
  -5  -1  -3  247.98   16.30
   5  -1   3  284.47   18.40
   5  -1   3  258.57   11.50
  -5   1  -3  259.87   11.60
  -5   1  -3  244.98   17.00
   5   1   3  252.87   11.50
   5   1   3  265.47   17.30
   6  -1   3    4.70    1.60
   6  -1   3    3.90    1.50
  -6  -1  -3    6.30    1.40
  -6   1  -3    7.00    1.50
   6   1   3    7.00    1.50
  -6   1  -3    3.50    1.40
   7  -1   3   -3.10    2.70
   7  -1   3    0.70    1.40
  -7  -1  -3    2.80    1.70
  -7  -1  -3    3.60    1.70
  -7   1  -3   -0.90    2.20
  -7   1  -3    1.30    1.20
   7   1   3    0.80    1.10
  -8  -1  -3   67.49    4.40
  -8  -1  -3   64.89    4.10
   8  -1   3   68.69    4.00
   8   1   3   69.69    4.00
  -8   1  -3   68.19    3.80
  -9  -1  -3    8.80    1.90
  -9  -1  -3    5.80    2.30
  -9   1  -3    7.30    1.60
  10  -1   3   15.80    2.00
 -10  -1  -3   15.30    2.20
  10   1   3   15.00    2.00
 -10   1  -3   15.90    2.00
  11  -1   3    6.50    1.60
 -11   1  -3    5.70    1.60
  11   1   3    8.00    1.70
  12  -1   3   26.10    2.50
 -12   1  -3   21.60    2.60
  12   1   3   19.00    2.40
  13  -1   3   23.20    2.10
  13   1   3   24.90    2.10
  14  -1   3    5.20    1.10
  14   1   3    8.00    1.20
  14  -2  -3   -0.40    1.00
  14   2  -3   -2.40    1.20
  13  -2  -3    2.70    1.20
  13   2  -3    2.30    1.30
 -12   2   3    0.30    1.50
  12   2  -3   -0.30    1.40
  11  -2  -3    3.60    1.50
 -11   2   3    4.40    1.40
  11   2  -3    3.80    1.50
  10  -2  -3    0.20    1.30
  10   2  -3   -0.20    1.50
 -10   2   3    0.70    1.30
   9  -2  -3   22.70    2.60
  -9   2   3   20.40    2.30
   9   2  -3   25.00    2.70
  -8  -2   3    2.20    1.60
   8  -2  -3   -0.10    1.30
  -8   2   3    1.40    1.30
   8   2  -3    3.10    1.70
  -7  -2   3   67.39    4.10
   7  -2  -3   68.89    3.80
  -7   2   3   68.29    3.80
   7   2  -3   68.89    4.40
  -7   2   3   66.49    4.70
  -6   2   3  765.02   33.60
  -6   2   3  796.82   33.60
   5  -2  -3   74.89   10.00
  -5  -2   3   80.99    3.70
   5  -2  -3   76.99   11.90
  -5  -2   3   75.29    3.70
  -5   2   3   68.59    4.00
  -5   2   3   74.99    4.00
  -4  -2   3  579.24   25.50
   4  -2  -3  602.84   25.70
   4  -2  -3  685.63   30.00
  -4   2   3  607.44   25.60
  -4   2   3  593.44   25.60
  -4   2   3  547.05   28.80
   4   2  -3  587.64   29.00
   3  -2  -3   84.89    3.90
  -3  -2   3   87.49    3.80
  -3  -2   3   86.59    3.80
   3  -2  -3   86.79    7.20
  -3  -2   3   84.39    6.00
   3   2  -3   85.39    3.80
   3   2  -3   83.39    6.40
  -3   2   3   83.99    3.90
  -3   2   3   70.19    4.30
  -3   2   3   87.89    7.50
   2  -2  -3  537.95   22.80
   2  -2  -3  532.25   25.10
  -2  -2   3  540.85   24.00
  -2  -2   3  530.05   22.60
  -2   2   3  541.55   24.90
   2   2  -3  524.05   22.70
  -2   2   3  541.05   22.80
   2   2  -3  532.65   24.10
   1  -2  -3 1077.09   45.10
  -1  -2   3 1040.50   45.00
  -1  -2   3 1122.09   46.20
   1  -2  -3 1063.19   47.30
  -1   2   3 1008.60   45.10
   1   2  -3 1000.40   45.00
  -1   2   3 1111.49   47.10
   1   2  -3 1122.49   46.40
   0  -2   3   40.40    1.90
   0  -2   3   41.20    3.60
   0  -2  -3   40.40    1.90
   0   2  -3   40.60    4.00
   0   2   3   39.80    1.90
   0   2   3   36.50    4.20
   0   2  -3   39.10    1.90
   1  -2   3  650.53   29.00
   1  -2   3  631.24   27.30
  -1  -2  -3  624.54   27.30
  -1  -2  -3  657.13   29.10
  -1   2  -3  669.03   29.10
   1   2   3  650.83   29.00
  -1   2  -3  640.64   27.30
   1   2   3  636.54   27.30
   2  -2   3 1341.57   60.59
  -2  -2  -3 1464.55   62.49
   2  -2   3 1467.75   62.79
  -2   2  -3 1477.95   62.79
   2   2   3 1490.15   62.49
   2   2   3 1373.96   60.49
   3  -2   3   27.60    1.70
  -3  -2  -3   33.70    4.80
  -3  -2  -3   25.80    1.80
   3  -2   3   27.00    4.80
   3   2   3   29.70    1.60
  -3   2  -3   22.10    4.60
   3   2   3   22.90    4.60
  -3   2  -3   31.20    1.80
   4  -2   3  654.23   27.40
  -4  -2  -3  606.54   30.30
  -4  -2  -3  672.13   27.30
   4   2   3  615.34   30.40
  -4   2  -3  621.74   27.40
  -4   2  -3  663.63   31.50
   4   2   3  643.84   27.30
   5  -2   3    9.20    1.40
  -5  -2  -3   10.10    1.30
   5   2   3   11.20    1.60
  -5   2  -3    8.00    1.30
   6  -2   3   42.80    3.70
   6  -2   3   44.20    2.70
  -6  -2  -3   50.09    3.30
  -6   2  -3   45.60    3.50
   6   2   3   49.80    3.30
  -6   2  -3   40.30    3.00
   7  -2   3   20.30    2.30
  -7  -2  -3   23.60    2.20
  -7   2  -3   22.20    1.90
   7   2   3   20.00    2.70
  -8  -2  -3   98.19    5.70
  -8   2  -3  103.39    5.10
   8   2   3   94.69    5.20
   9  -2   3  145.59    7.00
  -9  -2  -3  142.79    7.30
   9   2   3  144.99    7.00
  -9   2  -3  143.99    7.00
 -10  -2  -3    0.50    1.50
  10  -2   3    0.00    1.30
  10   2   3    1.20    1.50
 -10   2  -3    0.60    1.40
  11  -2   3    1.90    1.30
  11   2   3    0.30    1.40
 -11   2  -3    2.50    1.40
  12  -2   3    3.10    1.30
  12   2   3    4.40    1.40
 -12   2  -3    1.50    1.30
  13  -2   3   -0.80    1.10
  13   2   3    0.20    1.10
  14  -2   3    1.20    1.20
  14   2   3    1.70    1.50
  14  -3  -3   -1.70    1.50
  14   3  -3    0.00    1.30
  13  -3  -3    2.70    1.30
  13   3  -3    2.60    1.40
 -13   3   3    3.60    1.50
  12  -3  -3    1.20    1.30
  12   3  -3   -1.30    1.30
 -12   3   3   -0.10    1.30
  11  -3  -3    3.40    1.40
  11   3  -3    2.20    1.60
 -11   3   3    2.50    1.30
  10  -3  -3   -0.10    1.30
 -10   3   3   -0.40    1.30
  10   3  -3    1.70    1.70
  -9  -3   3  122.29    6.30
   9  -3  -3  116.59    6.00
  -9   3   3  116.59    5.90
   8  -3  -3  112.39    5.40
  -8   3   3  105.19    5.20
   8   3  -3   96.99    5.80
  -7  -3   3   54.79    3.70
   7  -3  -3   56.69    3.50
  -7   3   3   56.19    3.40
  -6  -3   3  413.76   18.60
   6  -3  -3  430.16   18.40
  -6   3   3  436.26   18.70
  -6   3   3  426.16   18.40
  -6   3   3  403.56   18.90
  -5  -3   3  686.43   28.10
  -5   3   3  664.53   28.60
  -5   3   3  672.93   28.50
  -5   3   3  621.14   28.30
  -4  -3   3   58.69    2.80
  -4  -3   3   62.09    2.80
   4  -3  -3   67.69    9.70
  -4   3   3   59.79    3.20
   4   3  -3   49.50    7.10
  -4   3   3   57.89    3.20
  -3  -3   3  405.76   16.00
   3  -3  -3  362.96   19.70
  -3  -3   3  386.06   16.10
   3  -3  -3  407.26   16.30
   3   3  -3  349.77   16.10
  -3   3   3  385.36   16.30
  -3   3   3  371.36   19.80
  -3   3   3  381.76   16.30
   3   3  -3  337.97   18.10
   2  -3  -3  213.78    9.10
   2  -3  -3  207.68   12.10
  -2  -3   3  205.78   10.20
  -2  -3   3  210.68    8.80
  -2  -3   3  219.58    8.80
  -2   3   3  202.68    9.10
  -2   3   3  194.58   11.90
   2   3  -3  205.68   10.30
   2   3  -3  200.58    8.90
   1  -3  -3  521.95   25.40
  -1  -3   3  570.84   24.10
   1   3  -3  520.75   23.00
  -1   3   3  544.35   23.10
  -1   3   3  551.24   25.30
   1   3  -3  549.95   24.20
   0  -3   3  690.33   30.60
   0  -3   3  694.13   29.20
   0  -3  -3  721.93   31.40
   0  -3  -3  709.03   29.30
   0   3  -3  643.74   29.20
   0   3   3  700.93   31.20
   0   3   3  662.43   29.30
   0   3  -3  709.43   30.70
   1  -3   3  255.47   10.80
  -1  -3  -3  258.77   10.80
   1  -3   3  250.17   12.80
  -1   3  -3  247.88   12.90
   1   3   3  237.38   10.80
   1   3   3  256.27   13.10
  -1   3  -3  244.88   10.80
  -2  -3  -3  168.98    7.60
   2  -3   3  159.58   10.60
   2   3   3  187.88   10.50
  -2   3  -3  179.28   10.80
  -3  -3  -3  351.36   14.30
  -3   3  -3  305.57   18.20
   3   3   3  310.67   17.30
  -3   3  -3  351.56   14.50
   4  -3   3   37.10    2.50
  -4  -3  -3   39.70    2.30
   4   3   3   41.10    2.40
  -4   3  -3   38.20    2.50
  -5  -3  -3   22.30    2.90
  -5  -3  -3   18.70    2.00
  -5   3  -3   20.00    2.50
  -5   3  -3   23.90    2.40
   5   3   3   21.60    2.20
   6  -3   3   32.10    2.90
  -6  -3  -3   31.40    2.90
  -6   3  -3   33.10    2.70
   6   3   3   40.30    3.80
  -6   3  -3   40.40    3.80
   7  -3   3    3.50    1.50
  -7  -3  -3    2.20    1.60
   7   3   3    3.20    1.90
  -7   3  -3    4.40    1.40
  -8  -3  -3    5.00    1.60
   8  -3   3    3.30    1.50
  -8   3  -3    2.90    1.10
   8   3   3    3.00    1.70
  -9  -3  -3    9.70    2.00
   9  -3   3    7.40    1.70
   9   3   3   10.60    1.90
  -9   3  -3    8.00    1.70
 -10  -3  -3    0.10    1.50
  10  -3   3    1.00    1.50
  10   3   3   -0.50    1.50
 -10   3  -3    1.30    1.40
 -11  -3  -3    0.40    1.50
  11  -3   3   -2.00    1.40
 -11   3  -3   -1.00    1.30
  11   3   3    0.70    1.70
  12  -3   3   -0.30    1.20
 -12   3  -3    1.10    1.20
  12   3   3    2.70    1.30
  13  -3   3    2.50    1.50
  13   3   3    4.60    1.30
 -13   3  -3    3.60    1.20
  14   3   3   -0.60    1.00
  13   4  -3   -2.00    1.80
 -13   4   3    1.90    1.20
  12  -4  -3    1.50    1.40
  12   4  -3    2.40    1.80
 -12   4   3    2.00    1.20
  11  -4  -3    8.90    1.80
 -11   4   3   10.70    1.80
  11   4  -3    8.20    2.10
  10  -4  -3   -1.50    1.40
  10   4  -3   -0.10    2.00
 -10   4   3    0.70    1.20
  -9  -4   3  328.97   14.70
   9  -4  -3  331.07   14.40
  -9   4   3  323.97   14.40
   9   4  -3  310.77   14.60
  -8  -4   3  167.48    8.20
   8  -4  -3  164.98    7.90
  -8   4   3  167.38    7.90
  -7  -4   3   53.49    3.90
   7  -4  -3   51.29    3.40
  -7   4   3   50.79    3.00
   6  -4  -3  116.39    5.70
  -6  -4   3  107.29    6.00
  -6   4   3  108.19    5.50
   5  -4  -3   11.60    2.00
  -5   4   3    9.80    1.80
  -5   4   3    6.80    1.60
  -4   4   3    4.80    1.20
  -4   4   3   -1.10    1.30
  -3   4   3   39.00    2.50
  -3   4   3   41.00    2.60
  -2   4   3  395.96   17.10
  -2   4   3  393.66   17.00
   1  -4  -3  101.49    4.30
   1   4  -3   79.79    4.10
  -1   4   3   98.19    4.40
   0  -4   3    0.50    0.30
   0  -4  -3   -0.40    0.50
   0  -4   3   -0.80    2.40
   0   4  -3    1.40    2.60
   0   4  -3   -0.10    0.40
   0   4   3    0.10    0.60
  -1  -4  -3  221.28    9.60
   1  -4   3  210.58   12.20
   1  -4   3  221.28    9.50
   1   4   3  224.38    9.60
  -1   4  -3  227.68    9.60
  -1   4  -3  217.38   12.40
   2  -4   3   39.40    2.20
  -2  -4  -3   40.50    2.10
   2   4   3   39.00    2.20
  -2   4  -3   41.80    2.30
   3  -4   3  688.43   30.00
  -3  -4  -3  738.63   29.80
  -3   4  -3  703.53   30.00
   3   4   3  678.43   29.90
  -4  -4  -3    1.20    1.60
  -4  -4  -3    1.90    1.00
   4   4   3    2.40    1.00
  -4   4  -3    0.80    1.20
  -5  -4  -3    7.10    1.70
  -5   4  -3    5.00    1.70
  -6  -4  -3    5.40    1.70
   6  -4   3    6.40    1.90
  -6   4  -3    8.10    1.50
   7  -4   3   20.50    2.30
  -7  -4  -3   17.60    2.50
   7   4   3   22.60    2.80
  -7   4  -3   18.90    1.90
  -8  -4  -3  154.28    7.50
  -8   4  -3  152.98    7.20
   8   4   3  141.59    7.40
   9  -4   3    4.20    1.80
  -9  -4  -3    3.60    1.60
   9   4   3    0.80    1.80
  -9   4  -3    3.10    1.50
  10  -4   3    9.40    1.90
 -10  -4  -3   10.20    1.90
  10   4   3    8.90    1.90
 -10   4  -3   12.40    1.80
  11  -4   3    1.10    1.50
 -11  -4  -3    3.10    1.60
  11   4   3    2.70    1.50
 -11   4  -3    2.60    1.30
 -12   4  -3    4.00    1.20
  12   4   3    2.40    1.40
  13   4   3   -1.10    1.40
 -13   5   3    3.90    1.10
 -12   5   3   25.70    2.10
 -11   5   3    1.10    1.10
 -10   5   3   34.30    2.70
   9  -5  -3    0.00    2.00
  -9  -5   3    1.30    1.80
  -9   5   3    0.70    1.20
  -8  -5   3   46.20    3.60
   8  -5  -3   44.20    3.90
  -8   5   3   46.50    3.20
   7  -5  -3   64.39    5.30
  -7  -5   3   79.99    4.70
  -6  -5   3   15.80    2.40
  -6   5   3   12.80    2.00
  -5  -5   3  193.88    9.60
  -5   5   3  210.98    9.40
  -4  -5   3   -0.60    2.40
  -4   5   3    0.50    1.70
  -3   5   3    2.60    1.30
  -1   5   3   77.49    4.00
  -1   5   3   85.09    4.20
   0   5  -3  127.69    5.70
   0   5   3  128.59    6.10
   0   5  -3  135.99    5.70
   0   5   3  133.79    6.00
  -1  -5  -3   38.20    2.80
   1   5   3   35.10    2.30
  -2  -5  -3   18.00    2.50
   2   5   3   18.60    1.70
  -2   5  -3   20.00    2.00
  -3  -5  -3  603.04   26.10
  -4  -5  -3   -0.10    1.10
  -4   5  -3   -1.00    1.90
  -5  -5  -3   23.70    2.20
  -5   5  -3   26.50    2.80
  -6  -5  -3    7.20    1.60
  -6   5  -3    5.80    1.60
  -7  -5  -3   30.20    2.90
  -7   5  -3   29.60    2.60
  -8  -5  -3    2.40    1.60
  -8   5  -3    5.10    1.40
  -9  -5  -3    4.50    1.60
   9   5   3    5.40    2.20
  -9   5  -3    4.40    1.40
 -10  -5  -3    2.30    1.60
 -10   5  -3    0.70    1.30
  10   5   3    2.00    2.00
 -11  -5  -3   11.30    1.70
 -11   5  -3   16.00    1.90
  11   5   3   13.00    2.20
 -12   5  -3   -0.60    1.00
  12   5   3    0.20    2.00
 -13   5  -3    2.90    1.00
 -12   6   3    5.00    1.10
 -11   6   3    7.00    1.30
 -10   6   3   -2.60    1.10
  -9  -6   3   18.40    3.30
  -9   6   3   19.50    2.20
  -8  -6   3   -1.30    1.80
  -8   6   3    2.60    1.30
  -7  -6   3   10.80    2.30
  -7   6   3   12.50    1.70
  -6  -6   3  117.49    6.80
  -6   6   3  110.49    5.80
  -5   6   3    6.30    1.70
  -4  -6   3  193.58    9.40
  -4   6   3  196.98    9.20
  -3   6   3  391.56   17.30
   1  -6  -3   81.69    4.70
   0  -6  -3  223.08   10.40
  -1  -6  -3  115.69    5.90
  -2  -6  -3   25.70    2.70
  -3  -6  -3   -0.90    1.40
  -4  -6  -3   75.79    4.50
  -4   6  -3   78.59    5.00
  -5   6  -3    2.00    1.70
  -6  -6  -3   58.09    3.90
  -6   6  -3   61.39    3.90
  -7  -6  -3   -0.20    1.50
  -7   6  -3    1.00    1.30
  -8  -6  -3   17.00    2.50
  -8   6  -3   17.60    2.30
  -9  -6  -3   -0.10    1.40
  -9   6  -3   -0.30    1.30
 -10  -6  -3   -0.50    1.30
 -10   6  -3    0.60    1.20
 -11  -6  -3    0.40    1.20
 -11   6  -3    1.90    1.00
 -12   6  -3    1.00    1.10
  12  -7  -3    0.10    1.00
 -12   7   3    0.10    0.90
 -11   7   3    5.20    1.10
 -10   7   3    2.00    1.10
  -9  -7   3   -2.20    2.10
  -9   7   3    2.50    1.20
  -8  -7   3    6.50    2.30
  -8   7   3    5.50    2.10
  -7  -7   3    5.00    2.40
  -7   7   3    7.60    1.60
  -6  -7   3   31.60    3.80
  -6   7   3   34.60    2.90
  -5  -7   3   13.10    2.70
  -5   7   3   18.10    2.20
  -4  -7   3  108.79    7.30
   3  -7  -3  131.79    6.70
  -3   7   3  128.99    7.00
   2  -7  -3   45.90    3.50
   1  -7  -3   96.49    5.20
   0  -7  -3    1.80    1.30
  -1  -7  -3   14.30    2.10
  -2  -7  -3   31.40    2.90
  -3  -7  -3    7.80    1.70
  -4  -7  -3    2.20    1.60
  -5  -7  -3   53.89    3.70
  -5   7  -3   54.49    4.10
  -6  -7  -3    3.10    1.70
  -6   7  -3    3.50    1.70
  -7  -7  -3   34.40    2.90
  -7   7  -3   31.10    3.00
  -8   7  -3    8.80    1.70
  -9  -7  -3    8.40    1.50
  -9   7  -3    5.20    1.40
 -10  -7  -3   25.30    2.20
 -10   7  -3   21.10    2.10
 -11  -7  -3   -1.30    1.10
 -11   7  -3   -0.40    1.00
 -12   7  -3   -0.20    0.90
  11  -8  -3    1.90    1.00
 -11   8   3    2.10    1.00
  10  -8  -3    7.60    1.40
 -10   8   3   12.10    1.60
   9  -8  -3   -2.00    1.20
  -9   8   3    0.90    1.10
  -8   8   3   16.10    2.00
  -7   8   3   -1.10    1.40
   5  -8  -3   -0.10    1.50
  -5   8   3   -1.10    1.70
   4  -8  -3    0.80    1.60
  -4   8   3    1.20    2.10
   3  -8  -3   97.19    5.50
   2  -8  -3    6.10    1.70
   1  -8  -3   -1.20    1.50
   0  -8  -3  160.78    8.00
  -1  -8  -3   45.10    3.40
  -2  -8  -3    3.30    1.50
  -3  -8  -3    2.30    1.40
  -4  -8  -3   58.29    3.90
  -5  -8  -3    1.00    1.50
  -5   8  -3    2.90    2.30
  -6  -8  -3   -0.10    1.40
  -6   8  -3   -0.50    2.00
  -7  -8  -3    6.20    1.60
  -7   8  -3    6.50    1.70
  -8  -8  -3    1.30    1.20
  -8   8  -3   -1.60    1.40
  -9  -8  -3   10.00    1.50
  -9   8  -3   11.00    1.50
 -10  -8  -3   -1.30    1.40
 -10   8  -3   -2.40    1.30
   9  -9  -3    0.00    1.10
  -9   9   3    4.20    1.40
   8  -9  -3    2.50    1.20
  -8   9   3    2.40    1.80
   7  -9  -3    1.50    1.30
  -7   9   3    6.10    1.70
   6  -9  -3   -0.90    1.30
  -6   9   3    1.90    1.80
   5  -9  -3    1.70    1.50
  -5   9   3    6.40    2.40
   3  -9  -3    1.80    1.50
   2  -9  -3   -2.80    1.30
   1  -9  -3    2.40    1.50
   0  -9  -3   94.09    5.20
  -1  -9  -3   18.00    2.50
  -2  -9  -3   48.50    3.50
  -3  -9  -3    5.60    1.70
  -4  -9  -3    7.50    1.90
  -5  -9  -3    0.70    1.30
  -6  -9  -3    0.90    1.30
  -6   9  -3    4.40    2.90
  -7  -9  -3   -0.30    1.20
  -7   9  -3   -2.70    3.00
  -8  -9  -3   -0.30    1.20
  -8   9  -3   -2.30    1.70
  -9  -9  -3    7.00    1.20
   6 -10  -3    6.70    1.40
   5 -10  -3    1.50    1.30
   4 -10  -3   10.90    1.60
   3 -10  -3   -1.10    1.30
   2 -10  -3    1.80    1.30
   1 -10  -3   29.80    2.50
   0 -10  -3    4.90    1.50
  -1 -10  -3    0.70    1.30
  -2 -10  -3   15.50    2.10
  -3 -10  -3    3.10    1.30
  -4 -10  -3    3.60    1.30
  -5 -10  -3    1.30    1.30
  -6 -10  -3    3.40    1.20
  -7 -10  -3    1.10    1.10
   5 -11  -3   -2.70    2.40
   4 -11  -3   -1.40    1.40
   3 -11  -3   -2.40    1.40
   2 -11  -3    1.00    1.30
   1 -11  -3    1.30    1.40
   0 -11  -3   -0.90    1.30
  -1 -11  -3   -0.10    1.30
  -2 -11  -3    3.90    1.50
  -3 -11  -3    4.90    1.40
  -4 -11  -3    1.70    1.30
  15   0  -4   -1.80    1.00
  14   0  -4    0.10    1.00
  13   0  -4    0.10    1.10
  11   0  -4    0.40    1.40
 -10   0   4    5.20    2.90
  10   0  -4   11.20    1.80
  -9   0   4    1.60    1.80
   9   0  -4   -0.50    1.00
  -8   0   4    2.60    1.70
   8   0  -4    2.70    1.40
  -7   0   4   -2.40    1.40
   7   0  -4   -1.00    1.30
   6   0  -4   14.30    1.90
  -6   0   4   18.30    2.10
  -5   0   4   -0.20    0.80
   5   0  -4   -1.10    0.80
  -5   0   4   -0.80    0.90
   4   0  -4  219.98   13.90
   4   0  -4  238.68   10.20
  -4   0   4  237.18   10.20
  -4   0   4  236.28   10.20
  -4   0   4  222.78   13.60
  -3   0   4    0.00    2.90
   3   0  -4    0.00    3.40
   3   0  -4    0.20    0.80
  -2   0   4  601.24   25.40
  -2   0   4  634.74   27.70
   2   0  -4  575.14   25.40
   2   0  -4  581.44   27.60
  -1   0   4    0.80    2.40
  -1   0   4    0.30    0.30
   1   0  -4   -0.80    2.60
   1   0  -4    0.00    0.30
   0   0  -4   85.39    3.90
   0   0   4   87.09    3.90
   0   0  -4   87.99    6.30
  -1   0  -4    1.80    2.60
   1   0   4    0.40    0.40
   1   0   4    1.80    2.50
   2   0   4    2.00    0.50
  -2   0  -4    2.00    0.50
  -2   0  -4    0.10    3.10
   2   0   4    3.90    3.20
  -3   0  -4    4.50    4.30
   4   0   4  595.64   30.10
   4   0   4  619.74   25.90
  -4   0  -4  599.64   30.10
  -4   0  -4  599.14   25.90
  -5   0  -4   -1.30    1.20
  -5   0  -4   -2.60    7.90
   5   0   4    0.30    8.10
   5   0   4    0.20    1.10
   6   0   4   33.20    2.40
  -6   0  -4   37.40    2.50
  -6   0  -4   35.60    3.20
   6   0   4   40.30    3.50
  -7   0  -4   -0.30    1.30
  -7   0  -4    0.30    1.90
   7   0   4   -0.10    1.40
   8   0   4    2.80    1.10
  -8   0  -4    3.70    1.90
  -8   0  -4    6.20    1.60
   9   0   4   -1.60    1.30
 -10   0  -4    0.80    1.60
  10   0   4   -0.80    1.40
  11   0   4    0.00    1.20
 -11   0  -4    3.00    2.30
  12   0   4   22.10    2.40
  13   0   4    1.10    1.00
  14   0   4   31.00    2.90
  15   1  -4   -0.30    1.50
  14  -1  -4    2.10    1.00
  14   1  -4   -0.40    1.10
  13  -1  -4    2.20    1.20
  13   1  -4    2.30    1.20
  12   1  -4    2.50    1.70
  11  -1  -4   11.00    1.80
  11   1  -4   11.60    1.80
 -11   1   4   10.00    2.00
  10  -1  -4   19.60    2.40
  10   1  -4   17.30    2.40
 -10   1   4   12.90    1.90
  -9   1   4   -0.40    1.40
   9   1  -4    0.30    1.50
   8  -1  -4    7.80    1.50
  -8   1   4    5.10    1.40
   8   1  -4    4.10    1.60
   7  -1  -4  135.09    6.30
  -7   1   4  125.59    6.20
   7   1  -4  124.99    6.20
  -6  -1   4  111.09    5.70
  -6   1   4  115.99    5.80
  -6   1   4  113.79    6.00
  -6   1   4  118.79    5.70
  -5  -1   4   34.10    2.20
  -5  -1   4   32.30    2.10
   5  -1  -4   29.30    2.30
  -5   1   4   30.80    2.20
   5   1  -4   31.50    2.10
  -5   1   4   31.70    2.40
  -5   1   4   25.40    7.10
  -4  -1   4   14.50    1.20
   4  -1  -4   22.50    5.40
   4  -1  -4   15.70    1.40
  -4   1   4   14.90    1.40
  -4   1   4   13.90    1.30
   4   1  -4   18.10    5.30
   4   1  -4   13.30    1.20
  -4   1   4   11.90    5.10
   3  -1  -4   29.90    1.80
   3  -1  -4   30.50    5.20
  -3  -1   4   29.20    1.90
  -3   1   4   27.80    4.60
   3   1  -4   36.50    5.20
   3   1  -4   29.90    1.70
  -3   1   4   29.50    1.80
   2  -1  -4   52.99    5.50
  -2  -1   4   44.00    2.40
   2  -1  -4   49.90    2.40
   2   1  -4   37.80    5.70
  -2   1   4   52.79    5.30
  -2   1   4   45.90    2.40
   1  -1  -4  844.92   35.10
  -1  -1   4  781.72   34.40
   1  -1  -4  772.02   32.60
  -1  -1   4  781.72   32.60
   1   1  -4  778.72   34.70
  -1   1   4  670.63   34.50
  -1   1   4  770.92   32.60
   1   1  -4  754.72   32.60
   0  -1  -4  574.94   25.20
   0  -1   4  589.94   25.20
   0  -1   4  603.84   27.20
   0  -1  -4  619.14   27.60
   0   1   4  636.74   27.50
   0   1  -4  569.84   25.20
   0   1  -4  585.04   27.30
   0   1   4  565.24   25.20
  -1  -1  -4  390.56   19.00
   1  -1   4  389.66   16.50
  -1  -1  -4  376.06   16.50
   1  -1   4  395.06   18.80
  -1   1  -4  388.96   16.50
  -1   1  -4  383.26   18.80
   1   1   4  378.76   16.50
   2  -1   4   56.29    2.70
  -2  -1  -4   47.50    6.20
   2  -1   4   52.79    6.00
  -2  -1  -4   54.89    2.60
   2   1   4   49.60    5.90
  -2   1  -4   52.29    2.70
   2   1   4   53.09    2.70
  -2   1  -4   48.50    6.40
  -3  -1  -4  114.89    5.20
  -3  -1  -4  112.09    9.40
   3  -1   4  113.39    5.30
   3  -1   4  108.59    9.30
  -3   1  -4  112.39    5.30
   3   1   4  112.79    5.20
   3   1   4  121.79    9.60
  -3   1  -4  116.39    9.70
  -4  -1  -4   41.20    2.40
   4  -1   4   37.30    2.40
   4  -1   4   39.10    7.50
  -4  -1  -4   44.60    7.70
   4   1   4   59.19    9.10
  -4   1  -4   35.50    7.20
  -4   1  -4   40.10    2.40
   4   1   4   39.40    2.40
  -5  -1  -4   14.50    1.90
   5  -1   4   17.90    2.20
   5   1   4   14.90    2.10
  -5   1  -4   18.00    2.10
  -6  -1  -4   62.29    3.90
   6  -1   4   56.19    3.50
   6  -1   4   62.19    4.40
  -6  -1  -4   65.59    3.70
  -6   1  -4   59.09    4.10
   6   1   4   53.49    3.60
  -6   1  -4   59.19    3.30
   7  -1   4   49.80    3.20
  -7  -1  -4   49.90    3.50
  -7  -1  -4   48.20    3.70
   7   1   4   49.90    3.30
  -7   1  -4   49.40    3.10
   8  -1   4    9.50    1.60
  -8  -1  -4    9.00    2.00
  -8   1  -4    9.80    1.50
   8   1   4   14.10    1.70
   9  -1   4    7.20    1.50
  -9  -1  -4    4.70    1.80
  -9  -1  -4    2.00    2.10
   9   1   4    3.60    1.50
  -9   1  -4    7.50    1.50
  10  -1   4   -2.70    1.20
  10   1   4   -0.40    1.30
 -10   1  -4    0.00    1.40
  11  -1   4   41.60    2.90
 -11   1  -4   39.70    3.00
  11   1   4   29.90    2.80
  12  -1   4   31.90    2.60
 -12   1  -4   28.10    2.80
  12   1   4   28.30    2.50
  13  -1   4   67.49    3.60
  13   1   4   66.09    3.60
  14  -1   4   -0.10    1.00
  13  -2  -4   -1.40    1.10
  13   2  -4   -3.00    1.20
  12  -2  -4    2.00    1.30
 -12   2   4    5.10    1.70
  12   2  -4   -0.60    1.40
  11  -2  -4   10.80    1.70
 -11   2   4   11.90    1.80
  11   2  -4    9.60    1.80
  10  -2  -4   -2.60    1.30
  10   2  -4   -1.00    1.40
 -10   2   4    0.90    1.40
   9  -2  -4   67.59    4.10
  -9   2   4   71.39    4.00
   8  -2  -4   57.09    3.20
   8   2  -4   51.39    3.70
  -8   2   4   55.69    3.30
   7  -2  -4   51.79    3.10
  -7  -2   4   51.69    4.00
  -7   2   4   58.59    3.30
  -7   2   4   60.79    4.80
   7   2  -4   51.59    3.80
   6  -2  -4   -3.20    1.30
  -6   2   4    0.50    0.90
  -6   2   4    0.20    2.10
  -6   2   4   -1.00    1.60
  -5  -2   4  152.98    7.30
   5  -2  -4  129.09   15.60
  -5  -2   4  164.18    7.40
  -5   2   4  141.39   15.60
  -5   2   4  174.28    7.60
  -5   2   4  174.28    7.70
  -4  -2   4  238.28   10.30
  -4  -2   4  229.78   10.30
   4  -2  -4  246.78   10.40
   4  -2  -4  212.98   15.40
  -4   2   4  239.48   10.40
   4   2  -4  237.28   10.30
   4   2  -4  238.18   16.50
  -4   2   4  222.78   15.30
   3  -2  -4  569.54   24.30
  -3  -2   4  556.74   26.50
   3  -2  -4  572.54   27.70
  -3   2   4  580.64   27.60
  -3   2   4  585.94   24.40
   3   2  -4  568.84   26.80
   3   2  -4  551.64   24.20
   2  -2  -4   75.59    3.50
   2  -2  -4   72.49    7.10
  -2  -2   4   74.89    5.90
   2   2  -4   70.99    3.40
  -2   2   4   71.29    7.00
   2   2  -4   73.69    6.70
  -2   2   4   70.79    3.50
   1  -2  -4  273.37   11.90
  -1  -2   4  286.87   13.90
   1  -2  -4  278.27   14.70
   1   2  -4  275.27   11.90
  -1   2   4  277.37   14.60
   1   2  -4  269.27   14.10
  -1   2   4  273.77   12.00
   0  -2  -4    0.00    2.90
   0  -2   4    3.20    2.60
   0   2  -4    2.30    0.50
   0   2   4    1.70    0.50
   0   2  -4    1.10    3.00
   0   2   4    3.50    3.00
  -1  -2  -4  169.88    7.30
  -1  -2  -4  172.48   10.40
   1  -2   4  172.98    7.40
   1   2   4  166.38    7.40
  -1   2  -4  165.98    7.30
  -1   2  -4  131.19   11.60
   1   2   4  177.18   10.50
  -2  -2  -4  108.29    8.70
   2  -2   4  109.29    5.00
  -2  -2  -4  115.89    5.00
   2   2   4   97.39    8.70
  -2   2  -4  107.19    5.10
   2   2   4  114.39    5.10
  -2   2  -4  108.89    9.00
   3  -2   4  114.59    5.40
  -3  -2  -4  119.79    5.30
  -3  -2  -4  113.99    9.80
   3  -2   4   97.59   10.10
   3   2   4  117.19    9.90
  -3   2  -4  118.19   10.60
   3   2   4  117.89    5.40
   4  -2   4    5.90    1.20
  -4  -2  -4    2.80    0.90
  -4   2  -4    6.40    1.10
   4   2   4    5.50    1.00
  -5  -2  -4    6.70    1.40
   5  -2   4    8.20    1.70
   5  -2   4    8.80    1.70
   5   2   4   11.10    1.60
  -5   2  -4    8.20    1.40
  -5   2  -4    9.10    1.60
   6  -2   4   54.79    3.00
  -6  -2  -4   48.20    3.60
  -6   2  -4   52.59    3.00
   6   2   4   48.20    3.50
  -6   2  -4   59.49    4.30
  -7  -2  -4  197.68    9.40
   7  -2   4  203.58    9.20
   7   2   4  203.08    9.30
  -7   2  -4  191.78    9.10
   8  -2   4   13.40    1.90
  -8  -2  -4   19.10    2.60
  -8   2  -4   18.80    2.20
   8   2   4   12.50    2.00
  -9  -2  -4    2.70    1.50
   9  -2   4    3.00    1.40
  -9   2  -4    4.10    1.40
   9   2   4    3.10    1.60
 -10  -2  -4  206.18    9.90
  10  -2   4  213.88    9.70
 -10   2  -4  209.88    9.70
  10   2   4  206.58    9.70
  11  -2   4    0.80    1.30
 -11   2  -4    0.60    1.40
  11   2   4    0.50    1.30
  12  -2   4   16.90    2.00
  12   2   4   20.30    2.10
 -12   2  -4   13.10    1.70
  13  -2   4    8.00    1.30
  13   2   4    8.60    1.30
  14   2   4    2.20    1.00
  14   3  -4   -0.70    1.70
  13  -3  -4    4.30    1.30
  13   3  -4    4.70    1.50
  12  -3  -4    1.60    1.30
 -12   3   4    1.30    1.40
  12   3  -4    2.80    1.50
  11  -3  -4   30.60    2.60
  11   3  -4   21.40    2.70
 -11   3   4   22.50    2.40
  10  -3  -4    5.20    1.50
  10   3  -4    7.90    1.80
 -10   3   4    6.90    1.50
   9  -3  -4    5.00    1.60
  -9   3   4    4.90    1.40
   9   3  -4   10.00    2.10
  -8  -3   4   44.10    3.90
   8  -3  -4   49.90    3.20
  -8   3   4   43.30    3.00
  -7  -3   4    2.90    1.90
   7  -3  -4   -0.50    1.30
   7   3  -4    2.80    2.20
  -7   3   4    0.00    1.20
  -6  -3   4   21.70    3.10
   6  -3  -4   19.10    1.90
  -6   3   4   20.70    1.80
  -5  -3   4  124.09    5.60
   5  -3  -4  115.69    6.30
  -5   3   4  117.89    6.40
  -5   3   4  113.99    5.60
  -5   3   4  121.39    6.00
   4  -3  -4   22.30    2.10
  -4   3   4   23.90    2.10
  -4   3   4   24.40    2.40
  -3  -3   4    1.90    3.70
  -3  -3   4    0.30    0.50
   3  -3  -4    0.10    0.80
  -3  -3   4    0.90    0.60
   3  -3  -4   -2.70    5.80
   3   3  -4   -0.30    0.50
  -3   3   4   -1.40    0.80
  -3   3   4    0.40    0.80
  -3   3   4   -6.80    5.30
   3   3  -4   -0.10    4.40
   2  -3  -4  236.18   15.10
  -2  -3   4  267.67   13.10
   2  -3  -4  254.47   11.30
  -2   3   4  263.07   11.30
   2   3  -4  267.17   11.10
   2   3  -4  259.57   13.70
  -2   3   4  247.08   14.90
   1  -3  -4   43.80    7.30
   1  -3  -4   47.20    2.40
  -1  -3   4   44.60    5.20
  -1   3   4   49.80    6.70
   1   3  -4   46.30    2.30
  -1   3   4   46.60    2.50
   1   3  -4   47.00    6.00
   0  -3   4 1546.35   65.79
   0  -3  -4 1526.75   66.69
   0  -3  -4 1521.85   63.89
   0   3  -4 1418.46   63.79
   0   3  -4 1553.74   65.99
   0   3   4 1565.44   66.59
   0   3   4 1470.45   63.99
  -1  -3  -4  194.28   12.30
   1   3   4  202.78    8.90
  -1   3  -4  196.28    8.80
  -1   3  -4  194.28   12.20
   1   3   4  223.78   13.80
  -2  -3  -4   14.30    5.10
   2  -3   4   12.40    5.20
  -2   3  -4   18.50    1.50
  -2   3  -4   30.60    6.10
   2   3   4   19.00    1.50
   2   3   4   23.50    5.60
   3  -3   4    4.60    1.10
  -3  -3  -4    5.10    0.80
   3   3   4    4.60    1.00
  -3   3  -4    5.00    1.00
  -4  -3  -4   32.80    2.60
   4   3   4   44.80    2.80
  -4   3  -4   45.70    2.80
  -5  -3  -4   83.09    4.60
   5  -3   4   91.09    4.60
  -5   3  -4   62.89    6.10
  -5   3  -4   84.59    4.30
   6  -3   4   73.69    4.30
  -6  -3  -4   74.69    4.40
  -6   3  -4   79.39    4.10
   6   3   4   77.99    4.60
   7  -3   4    5.70    1.60
  -7   3  -4    5.20    1.50
   7   3   4    4.60    1.70
  -8  -3  -4   -1.00    1.70
   8   3   4    3.20    1.60
  -8   3  -4    0.20    1.30
  -9  -3  -4   70.69    4.40
   9  -3   4   66.99    4.00
   9   3   4   67.59    4.10
  -9   3  -4   70.69    4.00
 -10  -3  -4   -1.30    1.50
  10  -3   4    0.20    1.40
  10   3   4    1.40    1.40
 -10   3  -4   -1.20    1.30
  11  -3   4    2.50    1.40
 -11  -3  -4    1.80    2.70
  11   3   4    2.90    1.50
  12  -3   4    0.80    1.20
 -12   3  -4   -0.70    1.20
  12   3   4    1.80    1.30
  13   3   4    4.10    1.20
 -13   3  -4    2.80    1.30
  14   3   4    6.40    1.20
 -13   4   4    3.00    1.90
  13   4  -4    3.90    2.10
  12  -4  -4   32.80    2.80
  12   4  -4   32.70    3.30
 -12   4   4   33.00    2.40
  11  -4  -4   24.00    2.60
 -11   4   4   26.40    2.40
  11   4  -4   27.90    3.30
  10  -4  -4   96.09    5.00
 -10   4   4   87.89    4.80
  10   4  -4   87.09    5.30
   9  -4  -4  145.09    6.50
   9   4  -4  117.19    6.70
  -9   4   4  123.09    6.30
   8  -4  -4   15.30    2.00
  -8   4   4   16.10    2.10
   7  -4  -4   70.29    4.00
  -7  -4   4   63.49    4.60
  -7   4   4   64.19    3.80
  -6  -4   4    7.10    2.40
   6  -4  -4    8.30    1.80
  -6   4   4    8.00    1.50
   5  -4  -4  195.08    9.00
  -5   4   4  189.08    8.80
  -4   4   4   71.39    4.10
  -3   4   4  142.89    6.90
  -3   4   4  151.28    7.10
   2  -4  -4   10.30    1.40
  -2   4   4   13.60    1.50
   2   4  -4   14.90    1.10
  -2   4   4   13.70    2.00
   2   4  -4   14.50    4.30
  -1  -4   4  112.69    7.70
   1   4  -4  109.29    5.10
   1   4  -4  119.99    8.00
  -1   4   4  118.39    5.50
   0  -4   4  249.78   13.80
   0  -4  -4  258.47   10.90
   0   4  -4  236.98   10.80
   0   4   4  257.97   11.00
   0   4  -4  242.98   13.80
   1  -4   4  151.38    6.50
  -1  -4  -4  147.89    6.60
  -1   4  -4  152.78    6.60
   1   4   4  128.09    6.90
  -2  -4  -4    6.80    1.00
   2  -4   4    9.40    1.20
  -2   4  -4    6.90    1.10
   2   4   4    9.20    1.20
   3   4   4  210.38    9.50
  -3   4  -4  210.38    9.60
  -4  -4  -4   23.90    2.60
  -4   4  -4   20.90    3.40
  -5  -4  -4   54.89    3.50
  -5   4  -4   51.29    3.60
   6  -4   4   59.19    4.40
   6   4   4   67.59    4.40
  -6   4  -4   65.59    3.80
   7  -4   4    2.60    1.90
  -7  -4  -4    0.10    1.50
   7   4   4    1.50    2.20
  -7   4  -4   -0.90    1.30
   8  -4   4   10.70    2.10
  -8  -4  -4   12.40    3.30
   8   4   4   11.40    2.10
  -8   4  -4    8.80    1.70
  -9  -4  -4    4.10    1.50
   9  -4   4    1.70    1.70
   9   4   4    5.30    1.70
  -9   4  -4    2.00    1.40
 -10  -4  -4   -1.40    1.40
  10   4   4    2.80    1.60
 -10   4  -4   -1.30    1.20
  11  -4   4    2.40    2.50
 -11  -4  -4   -1.60    1.30
 -11   4  -4    1.90    1.10
  11   4   4    0.30    1.30
 -12   4  -4    0.20    1.10
  12   4   4    1.00    1.30
  13   4   4    2.30    1.40
 -13   4  -4    2.20    1.10
 -13   5   4    0.80    1.20
 -11   5   4    9.10    1.40
 -10   5   4   36.50    3.00
   9  -5  -4  155.88    8.60
  -9   5   4  201.48    8.50
   8  -5  -4    8.50    2.30
  -8  -5   4    8.40    2.40
  -7  -5   4  287.47   13.20
   7  -5  -4  225.48   11.90
  -7   5   4  271.97   11.80
  -6  -5   4  215.78   12.40
  -6   5   4  232.98   10.30
  -5   5   4    7.20    1.60
  -4   5   4    0.60    1.20
  -3   5   4    8.70    1.90
   1  -5  -4    9.80    1.60
  -1   5   4    4.60    1.20
   1   5  -4    7.20    0.60
   0  -5  -4   31.30    2.50
   0   5  -4   31.50    1.90
  -1  -5  -4   78.29    4.40
  -1   5  -4   84.89    4.10
  -2  -5  -4   28.20    2.70
  -3  -5  -4  146.19    7.20
  -4  -5  -4   31.20    2.80
  -4   5  -4   23.40    3.30
  -5  -5  -4  104.99    5.30
  -5   5  -4   87.49    5.10
  -6   5  -4   31.20    2.80
  -7  -5  -4   -0.60    1.30
  -7   5  -4   -0.60    1.30
   7   5   4   -0.90    2.20
  -8  -5  -4   -0.10    1.50
  -8   5  -4   -0.80    1.40
   8   5   4    1.70    2.10
  -9  -5  -4    5.60    1.70
  -9   5  -4    6.40    1.50
   9   5   4    5.30    3.30
 -10  -5  -4    2.40    1.50
  10   5   4   -0.30    1.70
 -10   5  -4   -1.10    1.20
 -11  -5  -4    3.20    1.30
 -11   5  -4   -0.70    1.00
  11   5   4   -2.50    1.60
 -12   5  -4   -0.20    0.90
  12   5   4   -3.70    1.80
  13  -6  -4    3.10    1.10
 -12   6   4    4.20    1.10
 -11   6   4    4.60    1.20
 -10   6   4    1.30    1.20
  -9   6   4    1.60    1.30
  -8  -6   4   28.80    3.80
  -8   6   4   19.70    2.30
  -7  -6   4    4.90    2.60
  -7   6   4    8.00    1.60
  -6   6   4  312.67   13.90
  -5   6   4   45.50    3.20
  -3   6   4   14.60    2.30
  -2   6   4  141.69    7.40
   1  -6  -4    0.60    1.50
   0  -6  -4    7.20    1.70
  -1  -6  -4    2.50    1.60
  -3  -6  -4    7.50    1.60
  -4  -6  -4   10.10    1.90
  -5  -6  -4   25.60    2.80
  -6  -6  -4   31.60    3.00
  -6   6  -4   26.70    2.80
  -7  -6  -4    3.90    1.60
  -7   6  -4    1.90    1.40
  -8  -6  -4   -2.10    1.40
  -8   6  -4   -0.20    1.30
  -9  -6  -4    1.30    1.50
 -10  -6  -4    2.30    1.30
 -10   6  -4   -0.30    1.10
 -11  -6  -4    0.10    1.20
 -11   6  -4   -1.50    0.90
 -12   6  -4    1.20    0.90
  12  -7  -4    0.20    0.90
 -11   7   4    6.20    1.10
 -10   7   4   -0.30    1.00
  -9   7   4    6.40    1.30
  -8   7   4   13.30    2.10
  -7   7   4   14.50    1.90
  -6   7   4    8.70    1.70
  -5   7   4   26.00    2.90
  -4   7   4   75.19    4.70
   3  -7  -4  496.25   22.40
  -3   7   4  517.55   22.40
   2  -7  -4   24.40    2.80
  -2  -7  -4   26.30    2.70
  -3  -7  -4   31.20    3.00
  -4  -7  -4   49.60    3.50
  -4   7  -4   47.40    4.00
  -5  -7  -4   22.10    2.80
  -5   7  -4   25.60    2.60
  -6  -7  -4    9.70    1.80
  -6   7  -4   11.10    2.00
  -7  -7  -4    1.50    1.50
  -7   7  -4    1.30    1.60
  -8  -7  -4    3.80    1.50
  -8   7  -4    2.90    1.40
  -9  -7  -4    3.10    1.30
  -9   7  -4    3.70    1.20
 -10  -7  -4    3.80    1.20
 -10   7  -4    4.70    1.20
 -11  -7  -4    1.30    1.60
 -11   7  -4    0.10    0.90
  11  -8  -4   -1.60    1.10
 -11   8   4    1.30    0.90
  10  -8  -4    2.10    1.10
   9  -8  -4    0.40    1.10
  -9   8   4   -0.80    1.10
   8  -8  -4   16.60    2.10
  -8   8   4   17.40    2.00
   7  -8  -4    1.30    1.50
  -7   8   4    4.80    1.50
   6  -8  -4   13.50    2.60
  -6   8   4   13.20    2.00
   5  -8  -4   11.50    2.00
  -5   8   4   13.30    2.20
   4  -8  -4    0.90    1.50
  -4   8   4    5.50    2.20
   3  -8  -4   13.30    2.10
  -3   8   4   20.20    2.90
   2  -8  -4    3.60    1.70
   1  -8  -4   79.49    4.80
   0  -8  -4    1.60    1.70
  -1  -8  -4    0.70    1.60
  -2  -8  -4   19.00    2.40
  -3  -8  -4    2.10    1.60
  -4  -8  -4    7.60    1.80
  -5  -8  -4   -0.70    1.40
  -5   8  -4    1.00    2.80
  -6  -8  -4   -0.40    1.50
  -6   8  -4    2.50    1.90
  -7  -8  -4    0.60    1.20
  -7   8  -4   -1.00    1.50
  -8  -8  -4    0.80    1.20
  -8   8  -4    1.20    1.40
  -9  -8  -4   -1.50    1.10
  -9   8  -4    3.60    1.30
 -10  -8  -4    1.50    1.10
 -10   8  -4   -0.20    1.00
   9  -9  -4    3.30    1.10
  -9   9   4    7.80    1.40
   8  -9  -4    0.40    1.20
  -8   9   4    0.20    2.40
   7  -9  -4   12.10    1.60
  -7   9   4   13.20    1.80
   6  -9  -4    9.50    1.60
  -6   9   4   13.40    2.00
   5  -9  -4    6.20    1.50
  -5   9   4    4.70    2.20
   4  -9  -4    4.70    1.60
  -4   9   4    5.20    3.40
   2  -9  -4   12.70    1.90
   1  -9  -4   14.50    2.00
   0  -9  -4    1.00    1.40
  -1  -9  -4   59.09    3.80
  -2  -9  -4    2.40    1.50
  -3  -9  -4   66.59    4.40
  -4  -9  -4    7.60    1.70
  -5  -9  -4    2.20    1.30
  -6  -9  -4    2.50    1.30
  -7  -9  -4   -0.50    1.20
  -7   9  -4   -0.70    2.20
  -8  -9  -4    1.30    1.10
  -8   9  -4    3.20    1.90
  -9  -9  -4    0.30    1.10
   7 -10  -4    6.10    1.20
   6 -10  -4   -2.10    1.10
   5 -10  -4    7.50    1.40
   4 -10  -4   -0.40    1.10
   3 -10  -4    0.30    1.20
   2 -10  -4    5.20    1.40
   1 -10  -4   11.50    1.70
   0 -10  -4    2.40    1.40
  -1 -10  -4   13.40    1.90
  -2 -10  -4   13.60    2.00
  -3 -10  -4   -1.30    1.20
  -4 -10  -4    0.50    1.20
  -5 -10  -4    0.40    1.20
  -6 -10  -4    2.30    1.30
  -7 -10  -4    3.60    1.20
   4 -11  -4   -1.70    1.20
   3 -11  -4   -0.60    1.30
   2 -11  -4    5.10    2.30
   1 -11  -4    4.70    1.30
   0 -11  -4    4.30    1.30
  -1 -11  -4    0.40    1.10
  -2 -11  -4   -0.20    1.60
  -3 -11  -4   -0.80    1.20
  -4 -11  -4   -0.40    1.00
  13   0  -5    0.40    1.10
  12   0  -5   -1.10    1.20
  11   0  -5   19.00    2.30
  10   0  -5   -0.30    1.40
  -9   0   5    5.20    2.20
   9   0  -5    9.20    1.70
  -8   0   5   -3.60    1.60
   8   0  -5    0.50    1.30
   7   0  -5  171.78    8.10
  -7   0   5  177.78    8.10
   6   0  -5    1.80    1.50
  -6   0   5    2.90    1.60
   5   0  -5  446.26   19.90
  -5   0   5  473.65   19.90
  -5   0   5  452.45   20.00
   4   0  -5    1.20    0.80
  -4   0   5    0.80    0.80
   3   0  -5    3.40    0.70
  -3   0   5    0.60    3.80
   3   0  -5    3.30    5.40
   2   0  -5   -6.70    4.20
  -2   0   5   -6.80    3.30
  -2   0   5    0.40    0.60
   2   0  -5    0.40    0.50
   1   0  -5  154.38    7.00
  -1   0   5  162.28    7.10
  -1   0   5  162.48   10.20
   1   0  -5  149.79   10.60
   0   0  -5    1.60    3.70
   0   0   5    2.40    3.60
   1   0   5   11.10    1.10
  -1   0  -5   11.10    1.10
  -1   0  -5   15.80    4.60
   1   0   5   13.40    4.30
   2   0   5    5.60    4.50
  -2   0  -5    5.00    4.80
   3   0   5  872.61   39.70
   3   0   5  781.42   35.60
  -3   0  -5  851.61   35.70
  -3   0  -5  820.82   39.60
   4   0   5    1.40    8.00
  -4   0  -5   -1.40    1.00
   4   0   5    1.50    1.10
  -4   0  -5   -0.20    8.20
   5   0   5  212.58   10.20
   5   0   5  230.88   10.50
  -5   0  -5  229.58   10.40
  -6   0  -5   -3.30    2.50
   6   0   5   -1.10    1.20
  -6   0  -5    0.40    1.20
  -6   0  -5   -2.80    2.10
  -7   0  -5   75.09    4.10
   7   0   5   72.69    4.10
  -7   0  -5   69.79    5.00
   8   0   5   -0.90    1.20
  -8   0  -5   -3.20    2.00
  -8   0  -5    1.50    1.40
  -9   0  -5   -0.70    1.40
   9   0   5   -0.10    1.40
  10   0   5   -1.80    1.20
 -10   0  -5   -2.00    1.70
 -11   0  -5    5.30    2.50
  11   0   5   11.60    1.80
  12   0   5    2.00    1.20
  13   0   5    3.20    1.10
  14   0   5   -0.20    1.00
  14  -1  -5    2.90    1.10
  14   1  -5    3.80    1.20
  13  -1  -5    5.30    1.30
  13   1  -5    6.00    1.30
  12  -1  -5   12.20    1.70
  12   1  -5   11.70    1.70
  11  -1  -5    0.00    1.30
  11   1  -5    1.80    1.40
 -11   1   5    0.40    2.20
  10  -1  -5   85.39    4.70
 -10   1   5   81.59    4.80
  10   1  -5   88.39    4.80
   9  -1  -5   -0.30    1.20
   9   1  -5    0.30    1.40
  -9   1   5    2.80    1.50
   8  -1  -5    3.10    1.50
   8   1  -5    3.80    1.60
  -8   1   5    1.80    1.50
   7  -1  -5    0.00    1.30
   7   1  -5   -1.30    1.50
  -7   1   5    2.00    1.30
   6  -1  -5   32.50    2.30
   6   1  -5   35.30    2.50
  -6   1   5   34.20    2.60
  -6   1   5   31.60    3.30
   5  -1  -5  161.48    7.80
   5  -1  -5  170.88    7.80
  -5   1   5  156.38    7.70
  -5   1   5  165.28    8.00
   5   1  -5  164.98    7.70
  -5   1   5  181.18    7.90
   4  -1  -5  188.98    8.20
   4  -1  -5  150.88   14.60
  -4  -1   5  175.38    7.80
  -4  -1   5  163.18    7.80
  -4   1   5  172.38    7.80
  -4   1   5  167.98    7.90
  -4   1   5  176.28   13.20
   4   1  -5  170.48    7.70
  -3  -1   5  185.28   12.10
   3  -1  -5  208.38   13.70
   3  -1  -5  201.18    9.00
  -3  -1   5  214.08    9.10
   3   1  -5  202.48   13.40
  -3   1   5  206.18    9.10
   3   1  -5  204.58    9.00
  -2  -1   5   36.80    5.20
  -2  -1   5   39.50    2.20
   2  -1  -5   38.00    2.20
   2  -1  -5   27.70    5.70
   2   1  -5   41.60    2.10
   2   1  -5   33.30    5.70
  -2   1   5   41.50    2.30
  -2   1   5   39.20    6.90
   1  -1  -5  298.07   15.90
  -1  -1   5  283.37   12.20
   1  -1  -5  295.87   12.20
  -1  -1   5  267.07   14.80
   1   1  -5  269.77   15.20
  -1   1   5  261.87   15.50
   1   1  -5  278.87   12.10
  -1   1   5  280.47   12.20
   0  -1   5   41.70    5.80
   0  -1  -5   33.70    7.30
   0  -1   5   36.00    2.10
   0  -1  -5   39.60    2.10
   0   1  -5   40.70    2.10
   0   1   5   38.10    2.20
   0   1   5   41.90    6.50
   0   1  -5   48.80    6.10
   1  -1   5  904.71   42.10
   1  -1   5  963.50   39.30
  -1  -1  -5  923.71   42.60
  -1  -1  -5  909.71   39.30
   1   1   5  905.71   39.30
  -1   1  -5  898.71   39.30
  -1   1  -5  925.51   42.40
   1   1   5  974.80   42.70
  -2  -1  -5  124.19   10.70
   2  -1   5  126.49   10.30
  -2  -1  -5  128.09    5.90
   2  -1   5  129.59    5.90
   2   1   5  139.29   10.60
  -2   1  -5  118.89   10.80
  -2   1  -5  128.79    5.90
   2   1   5  128.09    5.90
  -3  -1  -5    8.60    6.20
   3  -1   5    4.20    5.80
   3  -1   5    4.40    1.00
  -3  -1  -5    3.60    0.90
   3   1   5    1.80    5.60
  -3   1  -5    0.60    6.10
  -3   1  -5    2.40    0.90
   3   1   5    3.70    0.90
  -4  -1  -5  289.27   12.80
  -4  -1  -5  274.77   20.00
   4  -1   5  282.37   12.80
   4   1   5  263.47   19.50
  -4   1  -5  294.67   12.80
   4   1   5  307.37   12.90
  -5  -1  -5    2.10    1.40
   5  -1   5    0.50    1.00
  -5  -1  -5   -0.10    1.40
   5  -1   5    0.70    1.70
  -5   1  -5    0.40    1.30
   5   1   5    1.50    1.20
  -5   1  -5    1.30    1.50
   5   1   5   -0.70    1.70
  -6  -1  -5  213.98    9.70
  -6  -1  -5  205.88   10.10
   6  -1   5  217.18    9.70
  -6   1  -5  214.98   10.50
  -6   1  -5  212.78    9.70
   6   1   5  208.78    9.60
  -7  -1  -5   74.49    4.30
  -7  -1  -5   71.99    4.70
   7  -1   5   66.89    4.00
   7   1   5   71.49    3.90
  -7   1  -5   74.79    4.10
   8  -1   5    3.10    1.50
  -8  -1  -5    5.10    1.80
  -8  -1  -5    4.90    1.90
  -8   1  -5    2.30    1.40
   8   1   5    1.70    1.30
  -9  -1  -5   13.60    2.40
   9  -1   5   18.30    2.30
  -9  -1  -5   21.20    2.50
   9   1   5   22.10    2.40
  -9   1  -5   18.80    2.30
  10  -1   5   46.60    3.20
 -10   1  -5   48.90    3.30
  10   1   5   45.50    3.30
  11  -1   5   42.80    3.00
 -11   1  -5   38.30    3.90
  11   1   5   42.00    3.10
  12  -1   5    2.20    1.10
 -12   1  -5    3.90    2.90
  12   1   5    2.80    1.20
  13  -1   5   38.70    2.50
  13   1   5   36.60    2.40
  14  -1   5   -1.30    1.60
  14   1   5    0.80    0.90
  14  -2  -5    3.80    1.40
  14   2  -5    6.20    1.30
  13  -2  -5    2.20    1.20
  13   2  -5    0.50    1.20
  12  -2  -5    7.10    1.50
  12   2  -5    6.50    1.50
 -12   2   5    7.70    1.90
  11  -2  -5   17.00    2.20
 -11   2   5   14.60    2.00
  11   2  -5   12.90    1.90
  10  -2  -5   -0.60    1.30
  10   2  -5    1.30    1.50
 -10   2   5    0.80    1.40
   9  -2  -5   13.10    1.80
   9   2  -5   13.80    2.00
  -9   2   5   12.70    1.80
   8  -2  -5   -0.30    1.30
   8   2  -5    1.40    1.70
  -8   2   5   -1.30    1.20
   7  -2  -5   49.70    3.20
   7   2  -5   43.90    3.40
  -7   2   5   46.90    3.00
   6  -2  -5   53.29    3.10
  -6   2   5   33.90    4.00
  -6   2   5   45.20    2.90
   6   2  -5   47.80    3.60
   5  -2  -5    6.20    1.40
   5  -2  -5    0.90    1.50
  -5   2   5    0.80    1.40
  -5   2   5    2.90    1.90
   5   2  -5    1.10    1.70
  -5   2   5    4.00    1.40
  -4  -2   5   49.70    3.00
   4  -2  -5   53.89    3.10
   4  -2  -5   24.20    8.90
  -4   2   5   47.30    3.20
  -4   2   5   51.09    3.10
  -4   2   5   57.09    9.40
   4   2  -5   51.49    2.80
   3  -2  -5 1168.78   48.60
   3  -2  -5 1096.79   52.69
  -3  -2   5 1003.00   48.80
  -3   2   5 1087.09   52.39
   3   2  -5 1234.78   48.50
  -3   2   5 1268.17   49.00
   2  -2  -5  206.68    9.10
   2  -2  -5  192.48   14.00
  -2   2   5  204.78    9.10
   2   2  -5  207.98   13.00
   2   2  -5  209.08    9.00
  -2   2   5  203.68   12.90
   1  -2  -5  114.89    9.90
   1  -2  -5  102.19    4.80
  -1   2   5  101.09    9.30
  -1   2   5   98.19    4.80
   1   2  -5  101.49    9.10
   1   2  -5  101.79    4.70
   0  -2  -5    3.10    0.70
   0  -2  -5    2.60    4.80
   0  -2   5   -0.90    4.50
   0   2   5    2.60    4.50
   0   2  -5    2.30    0.60
   0   2  -5    6.70    4.50
   0   2   5    1.50    0.70
   1  -2   5  187.98    8.10
  -1  -2  -5  187.18   12.80
  -1  -2  -5  190.88    8.00
   1  -2   5  159.18   11.40
   1   2   5  154.78   11.70
  -1   2  -5  186.58    8.00
  -1   2  -5  177.78   12.70
   1   2   5  182.28    8.10
  -2  -2  -5  351.66   19.70
   2  -2   5  351.16   15.30
  -2  -2  -5  375.46   15.30
   2   2   5  318.87   20.90
   2   2   5  363.56   15.40
  -2   2  -5  338.27   19.60
  -2   2  -5  357.26   15.30
  -3  -2  -5    0.10    0.80
   3  -2   5    2.80    1.10
   3   2   5    1.10    1.00
  -3   2  -5    2.00    0.90
  -4  -2  -5   61.39    3.80
   4  -2   5   71.79    4.10
  -4   2  -5   65.49    4.00
   4   2   5   73.29    4.00
  -4   2  -5   74.49    4.00
  -5  -2  -5   39.40    3.70
   5  -2   5   43.10    2.90
  -5   2  -5   41.00    3.60
  -5   2  -5   45.70    2.90
   5   2   5   39.60    3.20
  -6  -2  -5    1.90    1.90
   6  -2   5    1.60    1.40
  -6   2  -5    2.10    1.40
   6   2   5    0.40    1.50
  -7  -2  -5    9.70    2.00
  -7   2  -5    8.00    1.50
  -8   2  -5   15.30    1.90
   9  -2   5   27.90    2.60
  -9  -2  -5   27.00    3.20
  -9   2  -5   31.10    2.60
   9   2   5   27.20    2.70
 -10  -2  -5  164.28    8.00
  10  -2   5  163.08    7.70
  10   2   5  161.18    7.80
 -10   2  -5  163.68    7.70
  11  -2   5    1.40    1.60
 -11   2  -5    1.60    1.40
  11   2   5    1.80    1.50
  12  -2   5   40.70    2.70
  12   2   5   41.20    2.70
 -12   2  -5   35.60    2.80
  13  -2   5    2.90    1.60
  13   2   5    3.20    1.10
  14   2   5    0.30    0.90
  13  -3  -5    8.10    1.50
  13   3  -5   10.70    1.60
  12  -3  -5   31.50    2.40
 -12   3   5   30.30    3.10
  12   3  -5   33.90    2.90
  11   3  -5    2.60    1.70
  10  -3  -5   28.80    2.60
 -10   3   5   22.30    2.40
  10   3  -5   28.80    3.00
   9  -3  -5   18.50    2.30
  -9   3   5   17.50    2.30
   9   3  -5   15.20    2.30
   8  -3  -5    1.90    1.40
  -8   3   5   -0.40    1.30
   8   3  -5    2.00    1.90
   7  -3  -5    2.80    1.40
  -7   3   5    1.50    1.30
   7   3  -5    6.30    2.20
   6  -3  -5    3.30    1.50
  -6   3   5    4.80    1.30
   6   3  -5    2.50    2.40
   5  -3  -5   74.49    4.10
  -5   3   5   64.99    3.90
  -5   3   5   74.99    4.80
   4  -3  -5    3.30    1.70
   4  -3  -5    1.40    1.70
  -4  -3   5    2.80    1.00
   4   3  -5    1.80    1.00
  -4   3   5    5.10    1.40
  -4   3   5    4.80    1.50
  -4   3   5    2.10    1.70
   3  -3  -5  409.16   18.00
  -3   3   5  425.86   18.20
   3   3  -5  408.36   17.80
  -2  -3   5  123.79    5.50
   2  -3  -5  102.09   18.10
   2  -3  -5  118.99    5.70
   2   3  -5  118.49    5.50
  -2   3   5  121.39    5.80
  -1  -3   5   29.40    1.90
   1  -3  -5   34.70    8.00
   1  -3  -5   30.60    2.00
   1   3  -5   32.20    1.90
  -1   3   5   32.50    6.80
  -1   3   5   31.50    2.20
   0  -3   5 2148.89   91.89
   0  -3  -5 2178.08   91.89
   0  -3  -5 2297.77   96.69
   0   3   5 2211.08   91.99
   0   3  -5 2064.69   91.89
  -1  -3  -5    4.80    0.90
   1  -3   5    4.30    1.00
   1   3   5    4.80    1.10
  -1   3  -5    5.60    1.00
   2  -3   5    3.30    1.10
  -2  -3  -5   -0.80    0.80
  -2   3  -5    0.80    0.90
   2   3   5    1.90    1.00
  -3   3  -5  126.49    6.20
   3   3   5  131.19    6.30
  -4   3  -5   75.69    4.50
   4   3   5   86.89    4.70
   5  -3   5   10.50    2.00
  -5  -3  -5   12.70    2.10
   5   3   5    8.80    2.00
  -5   3  -5   10.30    1.80
   6  -3   5    0.40    1.50
  -6  -3  -5    2.40    1.80
  -6   3  -5    1.90    1.30
   6   3   5    0.80    1.70
  -7  -3  -5   95.39    5.40
   7  -3   5  106.19    5.30
   7   3   5   98.59    5.30
  -7   3  -5  100.79    5.20
  -8  -3  -5   55.09    4.10
   8  -3   5   61.69    3.80
  -8   3  -5   61.19    3.70
   8   3   5   59.79    3.90
  -9  -3  -5   10.60    2.10
   9  -3   5   11.80    1.80
  -9   3  -5   10.70    1.70
   9   3   5   12.80    1.90
  10  -3   5   56.29    3.70
 -10  -3  -5   63.09    4.10
 -10   3  -5   58.59    3.60
  10   3   5   61.29    3.70
  11  -3   5    1.80    1.40
  11   3   5    1.30    1.30
 -11   3  -5    3.80    1.30
  12  -3   5   -1.20    1.30
 -12   3  -5    0.50    1.20
  12   3   5    2.90    1.20
  13   4  -5    6.70    4.40
  12  -4  -5    0.10    1.70
  12   4  -5    0.80    2.00
 -12   4   5    0.90    1.20
  11  -4  -5    4.00    1.50
 -11   4   5    3.20    1.30
  11   4  -5    4.20    2.00
  10  -4  -5   63.39    4.00
 -10   4   5   63.69    3.70
   9  -4  -5  181.98    8.20
  -9   4   5  164.18    8.00
   9   4  -5  162.68    8.50
   8  -4  -5  177.98    8.10
   8   4  -5  163.68    8.90
  -8   4   5  163.98    8.00
   7  -4  -5   51.99    3.70
   6  -4  -5    2.10    1.70
  -6   4   5    2.90    1.30
   5  -4  -5    1.50    2.00
  -5   4   5    5.20    1.50
   4  -4  -5   52.59    3.60
  -4   4   5   41.30    3.10
  -3   4   5   12.20    1.70
  -3   4   5   10.50    1.70
   2  -4  -5   68.79    4.20
  -2  -4   5   80.69    3.60
   2   4  -5   77.69    3.80
  -2   4   5   83.39    5.10
  -2   4   5   85.49    4.60
   1  -4  -5   43.50    3.20
  -1   4   5   63.59    3.60
   1   4  -5   56.79    2.80
   0  -4  -5    6.30    2.20
   0  -4   5    8.20    1.60
   0   4  -5    6.00    1.00
   0   4   5    7.60    1.50
  -1  -4  -5    3.70    1.90
  -1  -4  -5    0.10    1.00
  -1   4  -5    0.20    1.00
   1   4   5    0.10    1.30
  -2  -4  -5   16.70    2.20
  -2   4  -5   13.50    2.00
  -3  -4  -5   10.40    1.90
  -4  -4  -5    2.00    1.60
  -4   4  -5    3.10    1.80
   4   4   5    2.10    2.10
  -5  -4  -5   42.40    3.20
  -5   4  -5   41.90    3.20
   5   4   5   38.20    3.60
   6  -4   5   50.79    5.60
  -6  -4  -5   46.20    3.40
  -6   4  -5   44.80    3.20
  -7  -4  -5   43.40    3.40
   7  -4   5   43.60    3.70
  -7   4  -5   40.40    3.10
  -8  -4  -5   46.50    3.50
  -8   4  -5   47.30    3.10
   8   4   5   38.50    3.40
   9  -4   5    3.10    1.90
  -9  -4  -5    4.40    1.60
  -9   4  -5    3.70    1.40
   9   4   5    1.70    1.60
  10  -4   5    6.80    1.90
  10   4   5   10.00    1.80
 -11  -4  -5   -1.20    1.30
 -11   4  -5   -1.10    1.00
  11   4   5    1.50    1.40
  12   4   5    0.30    1.30
 -12   4  -5    0.40    1.00
  13   4   5    0.60    1.30
 -12   5   5   16.60    1.80
 -11   5   5   23.70    2.00
 -10   5   5   43.60    3.20
   9  -5  -5   92.29    6.10
  -9   5   5  105.49    5.20
   8  -5  -5   17.20    2.50
  -8   5   5   17.80    2.20
   7  -5  -5  251.87   13.00
  -7   5   5  320.87   13.00
  -6   5   5   61.19    3.90
  -5   5   5   17.00    2.40
  -4   5   5   26.20    2.60
  -3   5   5    4.20    1.70
  -2   5   5    2.90    1.70
   1  -5  -5   33.20    3.10
   1   5  -5   25.90    2.10
  -1   5   5   38.80    3.70
   0  -5  -5   24.70    2.90
   0   5   5   25.80    3.50
  -1  -5  -5  150.18    7.40
  -2  -5  -5   -2.40    1.50
  -3  -5  -5    4.10    1.70
  -3   5  -5    8.70    2.30
  -4  -5  -5    0.90    1.70
  -4   5  -5    1.00    1.70
  -5  -5  -5   11.40    1.90
   5   5   5   12.50    2.80
  -5   5  -5   13.10    2.00
  -6  -5  -5    5.80    1.70
  -6   5  -5    5.90    1.60
   6   5   5   11.70    2.50
  -7  -5  -5    1.40    1.70
  -7   5  -5    0.20    1.30
   7   5   5    3.10    2.10
  -8  -5  -5    3.00    1.60
  -8   5  -5    1.20    1.40
   8   5   5   -1.90    1.90
  -9  -5  -5   31.40    2.90
  -9   5  -5   28.70    2.60
   9   5   5   23.10    2.60
 -10  -5  -5    0.90    1.40
 -10   5  -5    1.20    1.20
  10   5   5    4.90    1.60
 -11  -5  -5    4.80    1.40
 -11   5  -5    7.40    1.20
  11   5   5    7.70    1.60
 -12   5  -5    2.90    1.00
  12   5   5   -2.90    1.90
 -12   6   5   31.10    2.10
 -11   6   5    1.80    1.10
 -10   6   5    2.40    1.10
  -9   6   5    5.80    1.50
  -8   6   5    9.40    1.60
  -7   6   5    7.60    1.60
  -6   6   5   49.00    3.40
  -5   6   5    2.90    1.40
  -4   6   5   71.49    4.30
  -3   6   5   14.90    2.40
   2  -6  -5   11.20    2.00
  -2   6   5    9.10    2.30
   1  -6  -5    7.20    1.90
  -1   6   5   11.20    2.60
   0  -6  -5   30.10    3.00
  -1  -6  -5    2.00    1.60
  -2  -6  -5   84.49    4.90
  -3  -6  -5   13.80    2.00
  -3   6  -5    8.40    2.60
  -4  -6  -5    8.80    1.90
  -4   6  -5    9.90    2.10
  -5  -6  -5    8.50    1.90
  -5   6  -5    5.80    1.80
  -6  -6  -5   13.60    2.10
  -6   6  -5   14.00    1.90
  -7  -6  -5    1.90    1.50
  -7   6  -5    4.10    1.40
  -8  -6  -5   -0.90    1.40
  -8   6  -5    0.50    1.40
  -9  -6  -5   31.80    2.80
   9   6   5   29.70    4.00
  -9   6  -5   32.20    2.50
 -10  -6  -5    3.90    1.30
 -10   6  -5    0.80    1.10
 -11  -6  -5    4.70    1.30
 -11   6  -5    4.10    1.10
 -12   6  -5    1.40    1.00
  11  -7  -5    1.10    1.40
 -11   7   5    1.70    1.30
 -10   7   5   12.10    1.40
  -9   7   5    2.70    1.20
  -8   7   5    2.70    1.30
  -7   7   5    1.00    1.40
  -6   7   5   13.90    1.90
  -5   7   5    8.70    1.80
   4  -7  -5    4.60    1.90
  -4   7   5    4.90    1.80
   3  -7  -5    3.30    1.80
  -3   7   5    2.90    2.00
   2  -7  -5   14.70    2.20
  -2   7   5   16.60    3.00
   1  -7  -5    1.40    1.50
   0  -7  -5   93.59    5.30
  -1  -7  -5    5.10    1.70
  -2  -7  -5    2.20    1.60
  -3  -7  -5   -0.90    1.50
  -4  -7  -5   -1.10    1.50
  -4   7  -5   -2.70    2.00
  -5  -7  -5   -1.20    1.30
  -5   7  -5   -0.70    1.80
  -6  -7  -5   -0.70    1.50
  -6   7  -5   -0.80    1.60
  -7   7  -5   -1.30    1.50
  -8  -7  -5    7.10    1.50
  -8   7  -5    9.60    1.60
  -9  -7  -5   11.00    1.60
  -9   7  -5   12.30    1.50
 -10  -7  -5   -0.60    1.10
 -10   7  -5    0.80    1.00
 -11   7  -5    5.10    1.00
  10  -8  -5    1.60    1.00
 -10   8   5    0.20    1.00
   9  -8  -5    7.30    1.30
  -9   8   5    7.60    1.40
   8  -8  -5   -0.30    1.20
  -8   8   5    1.50    1.20
   7  -8  -5   10.60    1.70
  -7   8   5    9.10    1.60
   6  -8  -5   26.90    2.70
  -6   8   5   25.70    2.70
   5  -8  -5   11.10    1.90
  -5   8   5   13.20    3.10
   4  -8  -5    2.70    1.50
  -4   8   5    2.40    2.00
   3  -8  -5   15.50    2.20
  -3   8   5   19.80    2.70
   2  -8  -5    2.40    1.60
  -2   8   5    1.40    2.70
   1  -8  -5    5.10    1.60
   0  -8  -5   18.40    2.60
  -1  -8  -5   11.80    2.00
  -2  -8  -5   84.69    4.90
  -3  -8  -5    2.30    1.60
  -4  -8  -5   11.10    1.90
  -5   8  -5    5.00    2.40
  -6  -8  -5    6.30    1.50
  -6   8  -5    4.60    1.90
  -7  -8  -5   -0.80    1.20
  -7   8  -5    0.90    1.50
  -8  -8  -5    6.60    1.40
  -8   8  -5    7.40    1.60
  -9  -8  -5    2.00    1.20
  -9   8  -5    0.60    1.20
 -10  -8  -5    0.50    1.00
 -10   8  -5   -1.20    1.60
   9  -9  -5   11.30    1.40
   8  -9  -5    4.40    1.20
  -8   9   5    2.30    1.40
   7  -9  -5    0.70    1.20
  -7   9   5    0.90    1.60
   6  -9  -5    3.20    1.30
  -6   9   5    5.40    1.70
   5  -9  -5    0.90    1.30
  -5   9   5    2.50    1.90
   4  -9  -5    2.90    1.40
  -4   9   5    4.30    2.30
   3  -9  -5    4.90    1.60
   2  -9  -5   -0.60    1.50
  -2  -9  -5    2.70    1.50
  -3  -9  -5    2.00    1.40
  -4  -9  -5    0.90    1.30
  -5  -9  -5    4.00    1.30
  -6  -9  -5   -0.20    1.20
  -7  -9  -5    3.60    1.20
  -7   9  -5    4.60    2.40
  -8  -9  -5   -0.50    1.10
   7 -10  -5   -1.90    1.10
   6 -10  -5    1.30    1.50
   5 -10  -5    2.70    1.30
   4 -10  -5    0.80    1.20
   3 -10  -5    0.30    1.20
   2 -10  -5    1.10    1.20
   1 -10  -5    0.70    1.20
   0 -10  -5    3.00    1.30
  -1 -10  -5    0.40    1.20
  -2 -10  -5   -0.50    1.20
  -3 -10  -5   -0.50    1.20
  -4 -10  -5    2.70    1.20
  -5 -10  -5    2.40    1.20
  -6 -10  -5    9.20    1.30
   4 -11  -5   -0.20    1.10
   3 -11  -5    3.10    1.20
   2 -11  -5   17.90    1.90
   1 -11  -5    1.00    1.10
   0 -11  -5    3.10    1.40
  -1 -11  -5   -0.60    1.10
  -2 -11  -5    0.40    1.20
  -3 -11  -5    2.70    1.10
  14   0  -6   -0.70    1.10
  13   0  -6   -2.20    1.10
  12   0  -6   -1.20    1.20
  11   0  -6    0.50    1.40
  10   0  -6   26.30    2.60
  -9   0   6    0.30    2.10
   9   0  -6   -1.10    1.50
   8   0  -6   14.80    1.90
  -8   0   6   18.50    2.20
   7   0  -6    0.50    1.20
  -7   0   6    3.00    1.60
  -6   0   6  323.37   14.00
   6   0  -6  308.17   14.00
   5   0  -6    0.40    1.40
  -5   0   6   -1.70    1.50
   5   0  -6    3.40    1.50
   4   0  -6   38.50    3.10
   4   0  -6   42.30    2.80
  -4   0   6   38.00    3.10
  -3   0   6    0.80    1.10
   3   0  -6    0.20    0.90
  -2   0   6  226.18   10.10
   2   0  -6  231.38   16.30
   2   0  -6  222.38   10.10
  -1   0   6    0.40    0.80
   1   0  -6    0.10    0.70
  -1   0   6   -0.40    5.00
   1   0  -6   -1.90    5.60
   0   0   6  201.48    9.20
   0   0   6  184.98   13.70
   0   0  -6  220.28   14.80
   0   0  -6  211.68    9.10
   1   0   6    2.30    6.60
  -1   0  -6    3.60    6.50
  -2   0  -6   54.19    3.00
  -2   0  -6   47.50    8.80
   2   0   6   55.09    3.10
   2   0   6   34.50    7.70
   3   0   6    0.40    1.30
   3   0   6   12.30    7.90
  -3   0  -6   -0.40    1.00
  -3   0  -6    0.50    8.60
   4   0   6  292.27   13.30
  -4   0  -6  312.17   13.60
   4   0   6  307.47   13.70
  -4   0  -6  293.07   13.40
   5   0   6    0.10    2.60
  -5   0  -6    3.40    1.30
  -5   0  -6   -2.00    2.00
   5   0   6   -2.40    1.30
   6   0   6    5.50    1.40
  -6   0  -6    2.40    1.30
   7   0   6   -1.10    1.30
  -7   0  -6   -2.60    3.50
  -7   0  -6    1.90    1.30
  -8   0  -6   -0.60    1.40
   8   0   6    1.20    1.50
  -9   0  -6    1.30    1.40
   9   0   6    1.30    1.40
  10   0   6   41.10    3.10
 -10   0  -6   42.70    3.40
  11   0   6    1.20    1.30
  12   0   6    6.30    1.30
  13   0   6    0.50    0.90
  14  -1  -6    4.70    1.20
  14   1  -6    5.10    1.20
  13  -1  -6    0.90    1.10
  13   1  -6    2.30    1.30
  12  -1  -6   14.60    2.00
  12   1  -6   12.80    1.70
  11  -1  -6   -0.10    1.40
  11   1  -6   -1.30    1.30
  10  -1  -6    1.30    1.40
 -10   1   6    2.20    1.80
  10   1  -6    2.10    1.50
   9  -1  -6   18.40    2.40
   9   1  -6   18.00    2.30
  -9   1   6   20.10    2.20
  -8   1   6    9.10    1.70
   8   1  -6    9.90    1.80
   7   1  -6  100.79    5.20
  -7   1   6   98.39    5.10
   6  -1  -6  207.78   10.90
   6  -1  -6  225.78   10.10
   6   1  -6  225.68   10.20
  -6   1   6  232.58   10.20
   5  -1  -6   18.20    2.30
   5  -1  -6   19.80    2.30
  -5   1   6   21.50    2.10
  -5   1   6   16.40    2.20
   5   1  -6   21.60    2.60
   5   1  -6   18.40    2.00
   4  -1  -6  311.97   14.00
   4  -1  -6  313.77   13.90
  -4   1   6  329.97   14.20
  -4   1   6  301.27   13.90
   4   1  -6  323.97   14.00
  -3  -1   6  171.68    7.90
   3  -1  -6  159.28    7.90
   3  -1  -6  181.08   18.20
   3   1  -6  168.28    7.70
  -3   1   6  174.68    8.00
   2  -1  -6  139.09   14.20
   2  -1  -6  145.29    6.50
  -2  -1   6  138.29    6.60
  -2   1   6  138.09   11.90
   2   1  -6  142.29    6.40
  -2   1   6  135.29    6.60
   1  -1  -6   28.20    2.00
   1  -1  -6   18.20    6.60
  -1  -1   6   23.70    5.50
  -1  -1   6   30.40    2.10
   1   1  -6   22.20    6.60
   1   1  -6   29.10    1.90
  -1   1   6   28.40    2.10
  -1   1   6   20.70    6.20
   0  -1   6    1.40    0.90
   0  -1   6    6.20    5.20
   0  -1  -6   -0.10    0.70
   0  -1  -6    0.40    6.00
   0   1  -6    4.50    5.80
   0   1   6    0.80    5.00
   0   1  -6    0.10    0.70
   0   1   6    1.40    0.90
   1  -1   6   55.59    9.40
  -1  -1  -6   78.59    3.90
   1  -1   6   73.69    3.90
  -1  -1  -6   57.09    8.90
  -1   1  -6   94.19   11.80
   1   1   6   84.29   10.80
   1   1   6   79.09    4.20
  -1   1  -6   78.29    3.90
   2  -1   6  191.08    8.80
  -2  -1  -6  195.78    8.80
  -2  -1  -6  172.98   16.30
   2   1   6  204.28   15.50
  -2   1  -6  194.88    8.80
  -3  -1  -6   89.09    6.10
   3  -1   6  103.09    5.20
  -3  -1  -6   99.89   16.40
  -3   1  -6  100.19    5.10
  -3   1  -6   98.29    5.00
   3   1   6  108.69    5.30
   3   1   6   80.09   13.60
   4  -1   6    2.80    1.30
  -4  -1  -6    2.80    1.60
  -4  -1  -6    3.30    1.50
   4  -1   6    4.40    1.90
  -4   1  -6    5.30    1.10
   4   1   6    4.40    1.90
  -4   1  -6    3.60    1.60
   4   1   6    3.50    1.40
  -5  -1  -6   98.29    5.20
   5  -1   6   99.79    5.10
   5   1   6  100.79    5.10
  -5   1  -6   96.49    6.00
  -5   1  -6  102.59    5.10
   6  -1   6   22.70    2.30
  -6  -1  -6   27.60    2.50
  -6  -1  -6   20.50    3.00
  -6   1  -6   19.20    2.10
   6   1   6   22.70    2.40
  -7  -1  -6    1.80    2.20
   7  -1   6   -0.30    1.20
   7   1   6    2.50    1.40
  -7   1  -6    2.10    1.30
   8  -1   6    0.90    1.20
  -8  -1  -6   -0.20    1.80
  -8  -1  -6   -1.80    2.10
  -8   1  -6   -0.80    1.30
   8   1   6   -0.40    1.30
   9  -1   6  128.79    6.40
  -9   1  -6  129.79    6.40
   9   1   6  128.39    6.40
  10  -1   6    0.80    1.30
  10   1   6    0.60    1.30
 -10   1  -6    1.30    1.40
  11  -1   6   33.40    2.60
  11   1   6   34.60    2.70
 -11   1  -6   34.20    2.80
  12  -1   6    1.60    1.10
  12   1   6    0.70    1.10
  13   1   6   -0.10    1.00
  14  -2  -6    1.40    1.40
  14   2  -6    5.40    1.20
  13  -2  -6   40.20    2.60
  13   2  -6   36.70    2.80
  12  -2  -6    5.60    1.30
  12   2  -6    6.40    1.50
  11   2  -6   15.60    2.30
 -11   2   6   20.40    2.60
  10  -2  -6   10.10    1.80
  10   2  -6   13.10    1.90
 -10   2   6   12.50    1.80
   9  -2  -6    2.00    1.40
  -9   2   6    1.60    1.40
   9   2  -6    3.60    1.60
   8  -2  -6   21.70    2.30
  -8   2   6   22.00    2.40
   7  -2  -6    4.30    1.50
   7   2  -6    1.90    1.80
  -7   2   6    0.60    1.30
   6  -2  -6    2.80    1.30
   6   2  -6    4.70    1.80
  -6   2   6    0.10    1.30
   5  -2  -6   52.09    4.30
   5  -2  -6   52.09    3.30
   5   2  -6   52.29    3.90
  -5   2   6   51.89    4.20
  -5   2   6   52.59    3.20
   4  -2  -6    1.50    1.10
   4  -2  -6    0.10    1.50
  -4   2   6    1.20    1.40
  -4   2   6    3.50    1.10
  -4   2   6    5.10    2.00
   3  -2  -6  286.77   22.10
   3  -2  -6  337.27   14.60
   3  -2  -6  335.57   14.60
  -3   2   6  345.57   14.80
  -3   2   6  327.87   14.60
   3   2  -6  336.97   14.50
  -2  -2   6  213.78    9.30
   2  -2  -6  191.18   16.90
   2   2  -6  203.98    9.10
  -2   2   6  206.58    9.40
  -2   2   6  201.68   15.40
   1  -2  -6   29.20    2.10
   1  -2  -6   21.00    7.80
  -1  -2   6   25.80    2.10
  -1   2   6   27.90    2.30
  -1   2   6   27.20    7.20
   1   2  -6   30.60    1.90
   0  -2  -6  621.94   26.80
   0  -2   6  609.94   26.80
   0  -2  -6  600.24   32.00
   0   2   6  639.64   26.90
   0   2  -6  648.44   26.80
   1  -2   6  350.06   15.30
  -1  -2  -6  294.57   21.50
  -1  -2  -6  367.66   15.30
  -1   2  -6  369.96   15.30
   1   2   6  368.86   15.50
   1   2   6  325.27   20.60
   2  -2   6   82.09    4.70
  -2  -2  -6   94.49    4.60
  -2   2  -6   92.49    4.60
   2   2   6   93.79    4.80
  -3  -2  -6  194.18   10.10
   3   2   6  241.98   10.40
  -3   2  -6  219.08   10.00
  -3   2  -6  235.58   10.20
   3   2   6  219.28   10.10
  -4  -2  -6   31.40    3.00
   4  -2   6   28.10    2.50
  -4   2  -6   31.80    2.60
  -4   2  -6   28.80    3.10
   4   2   6   28.60    2.20
  -5  -2  -6  269.97   12.30
  -5  -2  -6  270.47   12.00
   5  -2   6  269.97   12.00
  -5   2  -6  268.17   12.00
   5   2   6  265.37   12.10
  -6  -2  -6    3.40    2.00
  -6  -2  -6    1.90    2.10
   6  -2   6    0.40    1.30
   6   2   6    0.70    1.40
  -7  -2  -6    2.70    3.70
   7  -2   6   11.20    1.70
  -7   2  -6   10.30    1.70
   7   2   6   10.90    1.50
  -8  -2  -6    0.30    1.90
   8  -2   6    2.30    1.40
   8   2   6    0.20    1.30
  -8   2  -6    0.90    1.30
  -9  -2  -6    5.00    1.90
   9  -2   6    8.70    1.60
   9   2   6    6.10    1.60
  -9   2  -6    6.20    1.50
  10  -2   6   22.80    2.50
 -10   2  -6   22.50    2.40
  10   2   6   24.70    2.60
  11  -2   6    8.30    1.50
  11   2   6   10.60    1.60
 -11   2  -6    6.00    1.40
  12  -2   6    3.60    1.20
  12   2   6    3.30    1.20
 -12   2  -6    1.40    1.50
  13  -2   6    0.50    2.00
  13   2   6    1.40    1.00
  13  -3  -6   10.70    2.00
  13   3  -6   14.20    1.90
  12   3  -6   37.30    3.10
  11  -3  -6    4.80    1.40
 -11   3   6    5.60    1.50
  11   3  -6    6.50    1.70
  10  -3  -6   35.40    2.90
 -10   3   6   35.20    2.80
  10   3  -6   34.00    3.30
   9  -3  -6    1.90    1.50
   9   3  -6    4.30    1.80
  -9   3   6    0.80    1.40
   8  -3  -6    0.10    1.30
  -8   3   6    1.70    1.30
   8   3  -6    3.40    1.90
   7  -3  -6   -0.60    1.30
   7   3  -6    1.90    2.20
  -6   3   6   40.50    3.00
   6   3  -6   30.40    3.20
   5  -3  -6   41.50    3.10
   5   3  -6   38.90    3.80
  -5   3   6   35.10    2.80
   4  -3  -6   12.20    1.80
  -4   3   6   11.20    1.70
  -4   3   6    9.20    2.60
   3  -3  -6   20.30    2.60
   3   3  -6   23.30    2.10
  -3   3   6   21.80    2.40
  -3   3   6   28.10    3.30
   2  -3  -6   17.80    2.20
   2   3  -6   22.00    1.90
  -2   3   6   18.00    2.30
  -2   3   6   22.30    2.70
   1  -3  -6   66.89    3.80
   1   3  -6   69.19    3.60
  -1   3   6   72.59    4.10
   0  -3  -6   17.50    2.10
   0   3  -6   20.30    1.80
   0   3   6   19.40    2.60
  -1  -3  -6    0.10    1.10
  -1   3  -6    0.40    1.10
   1   3   6    1.90    1.40
   2   3   6  211.08   10.10
  -2   3  -6  239.08   10.30
  -3  -3  -6   41.00    3.80
   3   3   6   33.40    2.90
  -3   3  -6   36.10    3.00
  -3   3  -6   30.20    2.50
   4  -3   6   10.10    2.20
  -4  -3  -6   14.30    2.40
  -4   3  -6   15.20    1.90
   4   3   6   14.80    2.00
  -5  -3  -6  127.59    6.50
   5  -3   6  126.09    6.30
  -5   3  -6  125.19    6.20
   5   3   6  118.69    6.20
  -6  -3  -6    4.40    2.10
   6   3   6    0.40    1.40
  -6   3  -6    1.10    1.40
  -7  -3  -6  179.48    8.60
  -7   3  -6  170.98    8.30
   7   3   6  177.58    8.40
   8  -3   6    2.70    1.50
  -8  -3  -6    2.70    1.80
   8   3   6    4.30    1.60
  -8   3  -6    4.60    1.40
   9  -3   6   22.60    2.40
  -9  -3  -6   17.70    2.40
   9   3   6   20.60    2.50
  -9   3  -6   19.80    2.20
 -10  -3  -6   15.90    2.30
  10  -3   6   19.50    2.50
 -10   3  -6   22.30    2.90
  11  -3   6    4.80    1.50
 -11   3  -6    4.00    1.20
  11   3   6    5.60    1.30
  12   3   6    9.80    1.40
 -12   3  -6    7.00    1.40
  13   3   6   -2.50    1.00
  12  -4  -6    6.80    2.00
  12   4  -6   17.20    4.10
 -12   4   6   11.00    1.50
  11  -4  -6    4.00    1.60
  11   4  -6    4.50    2.00
 -11   4   6    0.20    1.20
  10  -4  -6   88.29    4.80
  10   4  -6   86.99    5.30
 -10   4   6   82.89    5.30
   9  -4  -6   15.80    2.10
   9   4  -6   19.20    2.60
  -9   4   6   20.70    2.20
   8  -4  -6   -1.00    1.70
   8   4  -6    2.20    4.40
  -8   4   6    2.30    1.30
   7  -4  -6   13.70    2.00
  -7   4   6   12.50    1.80
   6  -4  -6   27.20    2.80
  -6   4   6   24.60    2.40
   5  -4  -6  208.08    9.80
   4  -4  -6   -1.40    1.80
  -4   4   6    4.10    1.50
   3  -4  -6   45.00    3.90
  -3   4   6   43.80    2.80
  -2   4   6  170.08    8.00
   1  -4  -6   20.30    2.90
  -1   4   6   26.30    2.70
   0  -4  -6   -3.40    1.60
   0   4   6    0.70    1.70
  -1  -4  -6   10.10    2.10
   1   4   6    8.40    2.10
  -2  -4  -6    0.60    1.80
  -2   4  -6    0.40    2.00
  -3  -4  -6   92.39    5.10
   3   4   6   93.39    5.20
  -3   4  -6   92.39    5.10
  -4  -4  -6   61.69    4.10
   4   4   6   65.99    4.10
  -4   4  -6   57.89    3.90
  -5  -4  -6    1.10    1.70
  -5   4  -6    0.10    1.50
  -6  -4  -6  151.18    8.00
   6   4   6  151.18    7.40
  -6   4  -6  152.58    7.40
  -7  -4  -6  448.26   19.80
  -7   4  -6  448.86   19.70
   7   4   6  445.86   19.60
   8  -4   6    3.80    2.30
  -8  -4  -6    5.70    1.80
   8   4   6    1.50    1.60
  -8   4  -6    1.50    1.30
  -9  -4  -6    7.50    1.80
   9   4   6    7.80    1.70
  -9   4  -6    9.20    1.60
 -10  -4  -6    0.50    1.50
  10   4   6   -0.20    1.30
 -10   4  -6    3.20    1.30
 -11   4  -6    3.50    1.10
  11   4   6    1.50    1.30
  12   4   6    2.10    1.90
 -12   4  -6    3.00    1.50
 -11   5   6    8.40    1.30
 -10   5   6    1.70    1.20
  -9   5   6   29.60    2.50
   8  -5  -6   -2.40    2.20
  -8   5   6    1.80    1.40
   7  -5  -6   -1.90    2.30
  -7   5   6    0.40    1.30
  -6   5   6    4.30    1.40
  -4   5   6    8.00    2.50
  -3   5   6    3.70    1.60
   2  -5  -6   12.90    2.30
   1  -5  -6    0.20    1.70
  -1   5   6    0.20    1.60
   0  -5  -6    5.90    1.90
   0   5   6    0.00    2.00
  -1  -5  -6   40.50    3.20
   1   5   6   35.00    3.80
  -2  -5  -6    3.20    1.60
  -2   5  -6    1.20    2.20
  -3  -5  -6   50.99    3.70
   3   5   6   53.59    4.20
  -3   5  -6   62.69    4.10
  -4  -5  -6  153.18    7.50
  -4   5  -6  146.19    7.40
  -5  -5  -6   17.80    2.30
  -5   5  -6   13.40    2.10
  -6  -5  -6    4.30    1.70
  -6   5  -6    5.10    1.60
   6   5   6    8.20    2.10
  -7  -5  -6    3.40    1.60
   7   5   6    6.50    1.90
  -7   5  -6    1.30    1.30
  -8  -5  -6    3.20    1.60
   8   5   6    4.10    1.80
  -8   5  -6    1.50    1.30
  -9  -5  -6   13.30    2.00
   9   5   6   15.80    2.00
  -9   5  -6   15.50    1.90
 -10  -5  -6    5.20    1.50
  10   5   6    5.10    1.60
 -10   5  -6    3.80    1.20
  11   5   6    2.90    2.90
 -11   5  -6    0.80    1.10
 -12   5  -6    7.90    1.20
  12  -6  -6    5.60    1.30
 -12   6   6    5.80    1.10
 -11   6   6   26.30    2.00
 -10   6   6    2.30    1.10
  -9   6   6    8.20    1.40
  -8   6   6    0.20    1.30
  -7   6   6    3.40    1.50
  -6   6   6   37.20    3.00
  -5   6   6   10.30    1.80
  -4   6   6   40.40    3.20
   3  -6  -6   47.80    3.70
   2  -6  -6   24.70    3.20
  -2   6   6   22.70    3.00
   1  -6  -6   24.70    2.40
  -1   6   6   20.80    2.60
   0  -6  -6   29.10    2.90
  -1  -6  -6   24.80    2.90
   2   6   6  126.99    6.90
  -3  -6  -6   72.59    4.50
   3   6   6   75.29    5.00
  -4  -6  -6   37.60    3.20
  -4   6  -6   39.40    3.50
   4   6   6   37.80    4.10
  -5  -6  -6   21.30    2.80
   5   6   6   21.30    2.90
  -5   6  -6   23.50    2.80
  -6  -6  -6    1.80    1.50
   6   6   6   -0.20    2.20
  -6   6  -6    1.10    1.50
  -7  -6  -6    1.90    1.60
  -7   6  -6    4.20    1.50
   7   6   6    6.80    4.30
  -8  -6  -6    1.50    1.50
  -8   6  -6   -0.70    1.30
   8   6   6   -2.80    1.90
  -9  -6  -6   53.29    3.50
   9   6   6   59.29    4.20
  -9   6  -6   58.09    3.40
 -10  -6  -6   16.70    2.10
 -10   6  -6   16.50    1.70
 -11   6  -6   15.80    2.20
 -11   7   6    5.50    1.00
  10  -7  -6   -0.60    1.20
 -10   7   6    1.20    1.00
  -9   7   6    1.60    1.10
  -8   7   6   -0.10    1.10
  -7   7   6    6.50    1.60
  -6   7   6    8.70    1.70
   5  -7  -6   -0.70    1.50
  -5   7   6    0.60    1.50
   4  -7  -6   51.09    3.70
  -4   7   6   47.20    3.70
   3  -7  -6   15.30    2.20
  -3   7   6   18.40    2.40
   2  -7  -6    9.50    1.90
  -2   7   6   11.30    2.30
   1  -7  -6    0.90    1.70
  -1   7   6   -3.40    2.30
   0  -7  -6    2.90    1.70
   0   7   6    3.90    2.60
  -1  -7  -6   -0.40    1.50
  -2  -7  -6    4.70    1.80
  -3  -7  -6   11.00    2.10
  -3   7  -6   20.40    3.10
  -4  -7  -6    3.10    1.60
  -4   7  -6    7.90    2.10
  -5  -7  -6   33.80    3.10
  -5   7  -6   34.20    3.20
  -6  -7  -6   -0.70    1.60
  -6   7  -6    0.80    1.60
  -7  -7  -6    3.20    1.40
  -7   7  -6    4.70    1.50
  -8  -7  -6   -1.00    1.20
  -8   7  -6    0.40    1.20
  -9  -7  -6   34.00    2.50
  -9   7  -6   39.90    2.60
 -10  -7  -6    0.40    1.10
 -10   7  -6    2.70    1.40
  10  -8  -6    3.20    1.10
 -10   8   6    0.80    0.90
   9  -8  -6    6.30    1.30
  -9   8   6    6.70    1.20
   8  -8  -6    8.50    1.50
  -8   8   6    7.60    1.30
   7  -8  -6    1.50    1.30
  -7   8   6   -0.80    1.30
   6  -8  -6    4.80    1.50
  -6   8   6    4.50    1.60
   5  -8  -6   47.10    3.40
  -5   8   6   38.00    3.10
   4  -8  -6    3.40    1.70
  -4   8   6    6.00    2.00
   3  -8  -6    7.70    1.90
   2  -8  -6    1.40    1.60
  -2   8   6   -1.20    2.40
   1  -8  -6   -1.40    1.50
  -1   8   6   -1.70    2.70
   0  -8  -6    0.60    1.50
  -1  -8  -6    6.90    1.80
  -2  -8  -6    0.50    1.50
  -3  -8  -6   10.10    1.90
  -5  -8  -6   -1.20    1.30
  -5   8  -6   -1.70    2.10
  -6  -8  -6    2.20    1.30
  -6   8  -6    2.40    1.80
  -7  -8  -6    0.60    1.20
  -7   8  -6   -2.10    1.50
  -8  -8  -6    0.30    1.20
  -8   8  -6    0.90    2.10
  -9  -8  -6   -1.10    1.30
  -9   8  -6    3.70    1.40
   8  -9  -6    5.70    1.20
  -8   9   6    4.70    1.50
   7  -9  -6    2.50    1.20
  -7   9   6   -2.60    1.30
   6  -9  -6    3.60    1.30
  -6   9   6   -0.40    1.60
   5  -9  -6   -0.90    1.20
  -5   9   6   -4.70    1.80
   4  -9  -6    1.10    1.20
  -4   9   6    2.70    2.20
   3  -9  -6    3.80    1.40
  -3   9   6    6.40    2.50
   2  -9  -6   -1.00    1.30
   1  -9  -6    4.60    1.50
   0  -9  -6    7.20    1.60
  -1  -9  -6    1.30    1.40
  -2  -9  -6   -0.60    1.30
  -3  -9  -6    5.10    1.40
  -4  -9  -6   -2.20    1.20
  -5  -9  -6   18.30    2.00
  -6  -9  -6    2.30    1.30
  -7  -9  -6    3.40    1.60
  -8  -9  -6    6.10    1.30
   6 -10  -6   -2.20    1.10
   5 -10  -6    2.60    1.50
   4 -10  -6    4.60    1.30
   3 -10  -6    5.70    1.40
   2 -10  -6   -1.10    1.10
   1 -10  -6   -1.10    1.20
   0 -10  -6    1.20    1.20
  -1 -10  -6   -1.70    1.10
  -2 -10  -6   -1.00    1.20
  -3 -10  -6    4.00    1.30
  -4 -10  -6    0.20    1.20
  -5 -10  -6   14.40    1.60
  -6 -10  -6    6.40    1.20
   3 -11  -6   -1.80    1.40
   2 -11  -6    1.10    1.00
   1 -11  -6   25.30    1.90
   0 -11  -6    5.60    1.20
  -1 -11  -6    1.50    1.00
  -2 -11  -6    2.30    1.00
  13   0  -7    2.80    1.10
  12   0  -7    0.20    1.20
  11   0  -7    1.40    1.50
  10   0  -7   -3.20    1.20
   9   0  -7   58.99    3.80
   8   0  -7    1.70    1.30
   7   0  -7   37.10    2.60
   6   0  -7    0.40    1.00
  -6   0   7   -0.70    1.60
  -5   0   7   26.00    2.80
   5   0  -7   17.90    2.10
   4   0  -7    1.80    1.50
  -4   0   7   -0.10    1.50
   4   0  -7   -0.70    1.60
  -3   0   7  229.78   10.50
   3   0  -7  233.98   10.80
   3   0  -7  236.68   10.70
   2   0  -7    1.50    1.20
   2   0  -7    0.40    1.10
  -2   0   7   -1.70    1.40
   1   0  -7    5.70    1.30
  -1   0   7    6.90    1.60
   0   0   7    0.40    1.30
   0   0  -7    0.60    1.00
   1   0   7   47.40    3.40
  -1   0  -7   49.80    3.20
   1   0   7   50.39    3.40
  -1   0  -7   46.30    3.30
   2   0   7   -0.70    1.70
  -2   0  -7   -1.00    1.30
  -3   0  -7  485.55   20.70
   3   0   7  454.05   20.60
   3   0   7  479.95   21.20
  -3   0  -7  490.15   21.00
   4   0   7    1.10    1.20
  -4   0  -7    1.00    1.20
  -4   0  -7   -2.50    2.10
  -5   0  -7   68.69    3.80
   5   0   7   65.29    3.90
  -6   0  -7   -0.60    1.20
   6   0   7    0.70    1.20
   7   0   7    0.00    1.40
  -7   0  -7    0.60    1.40
   8   0   7   -1.50    1.30
  -8   0  -7   -1.30    1.30
  -9   0  -7   29.30    2.80
   9   0   7   26.90    2.60
 -10   0  -7    2.90    1.90
  10   0   7    0.50    1.40
  11   0   7    1.50    1.20
  12   0   7   -0.10    1.00
  13   0   7   -0.30    0.90
  14  -1  -7    1.40    0.90
  14   1  -7    2.40    1.10
  13  -1  -7    0.50    1.10
  13   1  -7   -0.40    1.20
  12  -1  -7   -1.10    1.10
  12   1  -7    1.60    1.30
  11  -1  -7    2.40    1.40
  11   1  -7    0.10    1.40
  10  -1  -7   40.80    3.00
  10   1  -7   36.70    3.00
 -10   1   7   40.30    3.60
   9  -1  -7   27.90    2.80
  -9   1   7   28.50    3.00
   9   1  -7   27.90    2.70
   8  -1  -7   15.80    2.00
  -8   1   7   13.10    2.00
   8   1  -7   18.30    2.50
   7  -1  -7    1.80    1.30
  -7   1   7    0.40    1.40
   7   1  -7    1.90    1.40
   6  -1  -7  212.78   10.10
  -6   1   7  220.38   10.00
   6   1  -7  222.58   10.10
   5  -1  -7    0.60    1.40
  -5  -1   7   -0.30    2.20
   5  -1  -7    1.90    2.70
  -5   1   7    0.60    1.30
   5   1  -7    2.30    1.50
   4  -1  -7    3.60    1.80
   4  -1  -7    3.50    1.50
   4   1  -7   -1.50    1.60
  -4   1   7    4.00    1.50
   4   1  -7    2.40    1.70
   3  -1  -7    4.80    1.60
   3  -1  -7    7.30    1.60
  -3   1   7    2.80    1.40
   3   1  -7    6.50    1.50
  -3   1   7    5.10    1.90
   2  -1  -7  247.28   11.10
   2  -1  -7  245.08   11.10
   2   1  -7  258.87   11.00
   2   1  -7  235.48   11.00
  -2   1   7  237.58   11.00
  -2   1   7  241.38   11.30
  -1  -1   7   11.40    1.80
   1  -1  -7   11.30    1.50
   1  -1  -7   12.70    1.60
  -1   1   7    9.10    1.70
   1   1  -7   12.60    1.50
  -1   1   7   12.40    1.80
   0  -1  -7   19.30    2.40
   0  -1  -7   20.20   12.50
   0  -1   7   15.90    2.40
   0  -1  -7   21.20    2.20
   0   1  -7   21.70    2.10
   0   1   7   18.50    2.60
   0   1   7   11.00   13.00
  -1  -1  -7  140.59    6.80
   1  -1   7  140.79    7.00
  -1  -1  -7  150.18    6.90
  -1  -1  -7  144.39   21.60
  -1   1  -7  137.69    6.80
   1   1   7  133.09    7.00
  -1   1  -7  147.69    6.80
   1   1   7  139.99    6.60
   2  -1   7  351.96   15.60
  -2  -1  -7  354.26   15.70
   2  -1   7  387.06   17.20
  -2   1  -7  348.97   15.70
   2   1   7  339.87   15.50
   2   1   7  354.26   15.90
  -2   1  -7  338.17   15.50
   3  -1   7    4.90    1.50
  -3  -1  -7    4.00    1.50
  -3  -1  -7    5.30    2.20
  -3   1  -7    3.70    1.40
   3   1   7    5.40    2.30
  -3   1  -7    6.20    1.70
   3   1   7    7.00    1.40
  -4  -1  -7   63.79    3.90
   4  -1   7   76.69    3.90
   4   1   7   68.79    3.90
  -4   1  -7   65.49    3.80
  -5  -1  -7   41.30    3.00
   5  -1   7   41.20    2.90
  -5   1  -7   44.60    3.00
   5   1   7   45.80    3.00
  -6  -1  -7    3.50    1.40
   6  -1   7    2.20    1.40
  -6   1  -7    3.80    1.50
   6   1   7    4.00    1.50
  -7  -1  -7   -0.60    2.80
   7  -1   7    1.20    1.30
   7   1   7   -0.40    1.30
  -7   1  -7   -1.10    1.20
  -8  -1  -7    4.80    1.80
  -8  -1  -7   -1.00    2.70
   8  -1   7    1.10    1.40
  -8   1  -7    1.40    1.40
   8   1   7    2.80    1.40
   9  -1   7   -3.40    1.30
  -9  -1  -7   -1.80    2.30
   9   1   7    1.20    1.30
  -9   1  -7    2.60    1.40
  10  -1   7    1.20    1.70
  10   1   7    2.40    1.40
 -10   1  -7    0.50    1.80
  11  -1   7    0.00    1.10
  11   1   7    0.40    1.10
 -11   1  -7   -3.20    1.50
  12  -1   7   27.10    2.00
  12   1   7   26.70    2.00
  13   1   7    0.90    1.00
  13  -2  -7   42.90    3.40
  13   2  -7   42.90    3.30
  12  -2  -7    0.50    1.30
  12   2  -7    2.00    1.40
  11  -2  -7   -0.20    1.30
 -11   2   7    0.00    1.70
  11   2  -7    1.40    1.40
  10  -2  -7   15.70    2.00
 -10   2   7   16.50    2.00
  10   2  -7   15.70    2.10
   9  -2  -7    7.10    1.60
   9   2  -7    5.50    1.70
  -9   2   7    6.50    1.60
   8  -2  -7   62.29    3.90
   8   2  -7   61.49    4.00
  -8   2   7   63.09    3.70
   7   2  -7    5.10    1.70
   6  -2  -7    9.80    1.70
  -6   2   7    7.70    1.60
   6   2  -7    8.50    1.90
   5  -2  -7   26.80    2.60
  -5   2   7   26.80    2.10
   5   2  -7   21.20    2.90
   4  -2  -7   29.70    2.70
   4  -2  -7   32.90    3.80
   4   2  -7   30.00    3.20
  -4   2   7   29.70    2.20
   3  -2  -7    0.40    1.70
   3  -2  -7   -1.30    1.40
  -3   2   7   -1.30    2.40
  -3   2   7   -0.60    1.30
   3   2  -7    0.50    1.60
   2  -2  -7  317.87   13.80
  -2   2   7  312.17   13.70
  -2   2   7  301.27   14.10
   2   2  -7  307.07   13.90
   1  -2  -7    6.40    1.60
   1  -2  -7    7.10    1.40
   1   2  -7    8.50    1.40
  -1   2   7    7.90    1.30
  -1   2   7    4.70    1.90
   0  -2  -7  106.99    5.50
   0  -2  -7  107.29    5.50
   0   2   7  111.19    5.90
   0   2   7  109.39    5.60
   0   2  -7  109.29    5.40
   0   2  -7  101.09    5.30
  -1  -2  -7   -2.40    1.50
  -1  -2  -7    0.80    1.50
  -1   2  -7    0.00    1.30
   1   2   7    1.70    1.90
  -1   2  -7    1.60    1.70
   2  -2   7   16.30    2.10
  -2   2  -7   19.00    2.40
   2   2   7   16.60    2.20
  -2   2  -7   14.40    2.00
  -3  -2  -7    7.90    1.80
   3  -2   7   10.30    1.80
  -3   2  -7    9.00    1.40
  -3   2  -7   11.50    2.20
   3   2   7   12.10    1.80
   4  -2   7   20.30    2.30
  -4  -2  -7   19.00    2.10
   4   2   7   19.90    2.30
  -4   2  -7   14.80    1.90
   5  -2   7   12.30    1.70
  -5  -2  -7   14.20    2.60
  -5  -2  -7   11.10    1.90
   5   2   7    8.60    1.70
   6  -2   7   13.30    1.80
  -6   2  -7   16.10    2.10
   6   2   7   10.80    1.60
  -7  -2  -7   -3.60    2.10
   7  -2   7    0.70    1.40
   7   2   7    1.20    1.30
  -7   2  -7    0.50    1.20
   8  -2   7  106.99    5.50
  -8  -2  -7  106.09    6.10
  -8   2  -7  104.79    5.50
   8   2   7  105.49    5.50
   9  -2   7    6.10    1.60
  -9  -2  -7    4.60    2.20
  -9   2  -7    5.70    1.40
   9   2   7    7.00    1.50
  10  -2   7    3.00    1.30
  10   2   7    2.00    1.40
 -10   2  -7    2.40    1.40
  11  -2   7    1.90    1.20
 -11   2  -7   -1.10    1.20
  11   2   7    0.40    1.10
  12   2   7    5.80    1.20
 -12   2  -7    1.50    2.50
  13   2   7   -1.90    1.10
  13   3  -7   13.10    1.90
  12  -3  -7   21.00    2.20
  12   3  -7   22.10    2.70
  11  -3  -7   11.00    1.60
 -11   3   7   13.30    1.80
  11   3  -7    9.80    1.70
  10   3  -7   21.80    2.50
   9  -3  -7   15.00    1.90
   9   3  -7   10.10    1.90
  -9   3   7   11.50    1.80
   8  -3  -7   31.10    2.80
   8   3  -7   26.40    3.20
  -8   3   7   24.20    2.60
   7  -3  -7   14.30    1.90
   7   3  -7   11.00    2.10
  -7   3   7   10.90    1.80
   6  -3  -7   29.20    2.70
   6   3  -7   26.00    3.00
  -6   3   7   27.40    2.60
   5   3  -7   12.80    2.40
  -5   3   7   11.10    1.90
   4  -3  -7    9.90    1.90
   4   3  -7    8.00    2.40
  -4   3   7   10.90    1.70
   3  -3  -7   62.19    3.80
   3   3  -7   51.49    4.20
  -3   3   7   60.69    3.60
   2  -3  -7   49.60    3.70
  -2   3   7   49.20    3.40
   2   3  -7   60.59    4.60
   1  -3  -7   94.99    5.20
   1   3  -7   98.49    5.50
  -1   3   7   95.19    5.10
   0   3   7   20.60    2.40
  -1  -3  -7   86.69    5.50
  -1  -3  -7   99.09    5.20
  -1   3  -7   82.29    4.60
   2   3   7   10.20    1.80
  -2   3  -7   13.30    2.00
  -3  -3  -7  179.68    8.80
  -3   3  -7  177.28    8.30
   3   3   7  172.38    8.30
  -4  -3  -7   12.80    2.50
   4  -3   7   10.20    2.10
  -4   3  -7    8.50    1.40
   4   3   7   10.30    1.80
  -5  -3  -7    6.30    3.70
  -5   3  -7    4.10    1.20
   5   3   7    3.20    1.50
   6  -3   7    0.10    1.80
  -6  -3  -7   -3.00    2.70
   6   3   7    1.30    1.30
  -6   3  -7    0.00    1.30
  -7  -3  -7   18.80    2.50
   7  -3   7   22.20    2.70
  -7   3  -7   19.00    2.40
   7   3   7   19.80    2.50
  -8  -3  -7    5.90    2.20
   8  -3   7    7.40    1.90
   8   3   7    9.90    1.70
  -8   3  -7    7.40    1.60
  -9  -3  -7    8.00    3.90
   9   3   7    6.40    1.60
  -9   3  -7    4.80    1.30
  10  -3   7    6.90    1.60
 -10   3  -7    7.20    1.40
  10   3   7    6.90    1.50
  11   3   7   -0.60    1.10
 -11   3  -7    0.70    1.10
 -12   3  -7   -0.10    1.30
  12   3   7    0.80    1.10
  12   4  -7   11.80    2.50
 -12   4   7    6.60    1.40
  11  -4  -7   -0.50    1.60
  11   4  -7   -2.50    2.00
 -11   4   7    0.30    1.20
  10  -4  -7    6.30    1.60
 -10   4   7    8.20    1.50
  10   4  -7    9.40    2.20
   9  -4  -7   14.00    2.00
  -9   4   7   14.80    1.90
   8  -4  -7  106.49    5.60
  -8   4   7   99.49    5.40
   8   4  -7  104.29    6.00
   7  -4  -7   -1.50    1.70
   7   4  -7    1.30    2.30
  -7   4   7   -0.70    1.10
   6  -4  -7   21.70    2.80
  -6   4   7   23.00    2.10
   6   4  -7   21.50    3.30
   5  -4  -7   12.30    2.00
  -5   4   7    9.10    1.70
   4  -4  -7    1.10    1.90
  -4   4   7    0.60    1.40
   3  -4  -7    8.10    2.20
  -3   4   7    9.00    1.40
   2  -4  -7   62.19    4.10
   2  -4  -7   51.59    4.40
  -2   4   7   54.99    3.50
   1  -4  -7    1.80    2.00
   1   4  -7    2.90    2.60
  -1   4   7    1.50    1.20
   0  -4  -7    1.90    2.10
   0   4  -7    1.00    2.30
   0   4   7    2.80    1.60
  -1  -4  -7   55.19    3.90
  -1   4  -7   53.99    4.00
  -2  -4  -7   -2.10    1.90
  -2   4  -7    1.70    1.80
   2   4   7    0.90    1.70
  -3  -4  -7   35.00    3.30
  -3   4  -7   33.80    2.90
   3   4   7   31.90    3.10
  -4  -4  -7  124.49    6.50
   4   4   7  123.89    6.20
  -4   4  -7  123.89    6.30
  -5   4  -7   19.80    2.00
  -6  -4  -7   14.30    2.30
  -6   4  -7   13.20    1.90
   6   4   7   11.30    2.00
  -7  -4  -7  135.29    7.10
   7   4   7  145.39    6.90
  -7   4  -7  138.39    6.90
  -8  -4  -7   21.50    2.80
  -8   4  -7   21.30    2.40
   8   4   7   18.70    2.40
  -9  -4  -7    1.70    1.70
  -9   4  -7    1.20    1.50
   9   4   7    1.40    1.40
 -10  -4  -7    5.10    1.60
  10   4   7    5.80    1.40
 -10   4  -7    5.50    1.30
 -11   4  -7    0.90    1.00
  11   4   7    0.10    1.20
  12   4   7    0.10    1.10
 -12   4  -7    2.00    1.10
 -12   5   7   -0.70    1.20
 -11   5   7    1.50    1.10
 -10   5   7    0.30    1.10
  -9   5   7    8.20    1.60
  -8   5   7   23.30    2.40
   7  -5  -7   49.30    4.40
  -7   5   7   61.29    3.60
  -6   5   7   39.00    3.10
  -5   5   7    2.10    1.10
  -4   5   7   31.20    2.40
   3  -5  -7    0.20    1.80
  -3   5   7    0.10    1.50
   2  -5  -7    4.30    1.90
  -2   5   7    3.30    1.60
   1  -5  -7   58.49    4.00
   0  -5  -7    2.80    2.10
   0   5   7    2.60    1.90
  -1  -5  -7   49.30    3.60
  -1   5  -7   47.50    4.10
  -2  -5  -7   -0.40    1.60
   2   5   7   -1.00    1.80
  -3  -5  -7   -0.20    1.80
  -3   5  -7    1.60    1.80
   3   5   7    0.70    1.80
  -4  -5  -7  262.47   12.50
  -4   5  -7  275.27   12.40
   4   5   7  277.87   12.40
  -5  -5  -7   -0.20    1.80
   5   5   7   -2.50    1.70
  -5   5  -7    0.60    1.40
  -6  -5  -7  246.88   11.50
  -6   5  -7  240.38   11.20
   6   5   7  251.17   11.40
  -7  -5  -7   28.70    2.90
   7   5   7   28.10    2.90
  -7   5  -7   30.10    2.60
  -8  -5  -7   11.20    2.00
   8   5   7   10.00    1.90
  -9  -5  -7   78.49    4.30
   9   5   7   75.29    4.30
  -9   5  -7   71.89    4.00
 -10  -5  -7   11.00    1.70
  10   5   7   11.30    1.70
 -10   5  -7    9.80    1.40
  11   5   7    5.40    1.60
 -11   5  -7    6.60    1.20
  11  -6  -7   -1.90    1.30
 -11   6   7    0.60    1.30
 -10   6   7    0.00    1.10
  -9   6   7    2.30    1.20
  -8   6   7    3.90    1.40
  -7   6   7   13.00    1.80
  -6   6   7   10.60    1.80
  -5   6   7   11.20    1.80
   4  -6  -7   10.50    2.10
  -4   6   7   11.90    1.90
   3  -6  -7    2.70    1.70
  -3   6   7    1.70    1.60
   2  -6  -7   -0.70    1.80
  -2   6   7    0.30    1.70
   1  -6  -7    1.10    1.70
  -1   6   7    2.30    1.80
   0  -6  -7   23.20    2.90
   0   6   7   24.60    3.80
  -1  -6  -7  179.18    8.70
  -2  -6  -7    2.20    1.80
  -2   6  -7    3.90    2.30
   2   6   7    1.00    2.00
  -3  -6  -7   27.10    3.10
  -3   6  -7   31.00    3.20
   3   6   7   26.90    2.90
  -4  -6  -7   60.89    4.10
  -4   6  -7   61.69    4.00
   4   6   7   60.79    4.20
  -5  -6  -7   18.50    2.40
   5   6   7   20.60    2.60
  -5   6  -7   16.30    2.10
  -6  -6  -7   11.30    2.00
  -6   6  -7   11.50    1.80
   6   6   7   15.10    4.00
  -7  -6  -7    1.90    1.60
   7   6   7    2.70    1.90
  -7   6  -7    2.10    1.40
  -8  -6  -7   -1.50    1.30
  -8   6  -7    0.90    1.10
   8   6   7    3.50    1.80
  -9  -6  -7   15.90    2.10
  -9   6  -7   20.30    1.90
   9   6   7   22.60    2.90
 -10  -6  -7   25.50    2.60
 -10   6  -7   21.90    1.90
  10   6   7   14.50    2.60
 -11   6  -7   -0.70    0.90
  10  -7  -7   10.60    1.50
 -10   7   7    5.20    1.80
   9  -7  -7   -0.80    1.20
  -9   7   7   -2.60    0.90
   8  -7  -7   11.50    1.70
  -8   7   7    9.90    1.50
   7  -7  -7    2.70    1.50
  -7   7   7    0.80    1.30
   6  -7  -7   16.20    2.50
  -6   7   7   17.50    2.20
   5  -7  -7    0.40    1.50
  -5   7   7   -0.30    1.50
   4  -7  -7   -1.30    1.60
  -4   7   7   -0.80    1.50
   3  -7  -7    0.00    1.60
  -3   7   7   -1.10    1.60
   2  -7  -7   71.19    4.50
  -2   7   7   65.09    4.40
   1  -7  -7   25.70    3.00
  -1   7   7   35.10    3.60
   0  -7  -7  116.59    6.20
  -1  -7  -7    8.30    1.90
   1   7   7    4.70    2.30
  -2  -7  -7  142.29    7.20
   2   7   7  141.59    7.50
  -3  -7  -7   36.90    3.20
  -3   7  -7   33.30    4.00
   3   7   7   41.40    4.00
  -4  -7  -7    0.80    1.50
  -4   7  -7    0.40    1.90
  -5  -7  -7    6.10    3.00
  -5   7  -7    2.80    1.80
  -6  -7  -7    0.70    1.40
  -6   7  -7    0.60    1.40
  -7  -7  -7    2.40    1.40
  -7   7  -7    5.70    1.50
  -8  -7  -7   10.20    1.70
  -8   7  -7   11.70    1.60
  -9  -7  -7    0.90    1.80
  -9   7  -7    3.30    1.20
   9  -8  -7   13.50    1.80
  -9   8   7   12.20    1.50
   8  -8  -7    0.80    1.10
  -8   8   7    2.50    1.20
   7  -8  -7    6.20    1.50
  -7   8   7    4.30    1.30
   6  -8  -7    3.70    1.30
  -6   8   7   -1.40    1.30
   5  -8  -7    1.70    1.40
  -5   8   7    1.50    1.50
   4  -8  -7    6.60    1.70
  -4   8   7    3.20    1.80
   3  -8  -7    0.40    1.80
  -3   8   7   -2.10    1.80
   2  -8  -7    8.40    1.80
  -2   8   7   10.80    2.40
   1  -8  -7   -1.20    1.50
   0  -8  -7    7.10    1.80
   0   8   7    6.50    2.50
  -1  -8  -7   -0.50    1.50
  -3  -8  -7   -1.60    1.40
  -4  -8  -7   10.40    1.70
  -4   8  -7    4.20    3.00
  -5  -8  -7    1.60    1.40
  -5   8  -7    3.10    2.10
  -6  -8  -7    1.50    1.30
  -6   8  -7   -0.30    1.80
  -7  -8  -7    0.90    1.30
  -8  -8  -7    1.80    1.20
  -8   8  -7    3.70    1.40
   8  -9  -7   -2.30    1.20
   7  -9  -7   -0.20    1.10
  -7   9   7    2.70    1.30
   6  -9  -7    0.60    1.10
  -6   9   7    2.10    1.60
   5  -9  -7    0.20    1.10
  -5   9   7    0.50    1.90
   4  -9  -7    7.10    1.50
  -4   9   7    6.00    2.00
   3  -9  -7    0.80    1.20
  -2   9   7    6.20    3.70
   1  -9  -7    6.70    1.50
   0  -9  -7    3.70    1.50
  -1  -9  -7    6.40    1.50
  -2  -9  -7   29.10    2.60
  -3  -9  -7    3.70    1.40
  -4  -9  -7   -1.00    1.30
  -5  -9  -7    7.00    1.30
  -6  -9  -7    4.50    1.80
  -7  -9  -7   -0.30    1.20
   5 -10  -7    1.10    0.90
   4 -10  -7   17.30    1.70
   3 -10  -7   11.20    1.60
   2 -10  -7    5.70    1.30
   1 -10  -7    1.80    1.20
   0 -10  -7    0.40    1.20
  -1 -10  -7    1.20    1.10
  -2 -10  -7   -0.70    1.30
  -3 -10  -7    3.60    1.50
  -4 -10  -7    0.90    1.10
  13   0  -8    0.00    1.60
  12   0  -8    1.30    1.20
  11   0  -8   -0.20    1.20
  10   0  -8    3.30    1.60
   9   0  -8    0.30    1.50
  -8   0   8   10.60    2.40
   8   0  -8   11.20    1.90
   7   0  -8    1.60    1.30
  -6   0   8   13.00    2.10
   6   0  -8   12.10    1.90
  -5   0   8   -4.30    1.60
  -4   0   8   39.30    3.30
   4   0  -8   40.70    3.00
  -3   0   8    0.90    1.60
   3   0  -8   -1.60    2.10
   3   0  -8   -0.10    1.30
   2   0  -8   -1.10    1.00
   2   0  -8    0.00    1.90
  -1   0   8   -0.90    1.40
   1   0  -8    1.10    1.80
   1   0  -8   -1.20    1.30
   0   0  -8    3.10    1.80
   0   0  -8    1.20    1.40
   0   0   8    4.80    1.40
   1   0   8    3.00    1.40
  -1   0  -8    2.00    1.90
  -1   0  -8    0.50    1.00
  -2   0  -8   10.40    1.70
   2   0   8   10.40    1.60
  -2   0  -8   11.90    2.40
  -3   0  -8   -3.70    3.10
  -3   0  -8    1.20    1.00
   3   0   8    0.70    1.20
  -4   0  -8   98.69    5.10
   4   0   8   99.39    5.10
   5   0   8    0.70    1.10
  -5   0  -8    0.40    1.20
   6   0   8   61.19    3.80
  -6   0  -8   66.29    3.80
  -7   0  -8   -1.60    1.30
   7   0   8   -2.10    1.20
  -8   0  -8    9.70    1.70
   8   0   8   10.90    1.70
  -9   0  -8    1.10    1.80
   9   0   8   -2.20    1.20
 -10   0  -8   -0.10    2.00
  10   0   8    3.20    1.30
  11   0   8    1.00    1.10
  12   0   8   -0.40    1.00
  13  -1  -8    8.90    1.80
  13   1  -8    5.00    1.50
  12  -1  -8   -0.30    1.10
  12   1  -8    0.50    1.20
  11  -1  -8   28.80    2.50
  11   1  -8   27.90    2.50
  10  -1  -8    1.50    1.50
   9  -1  -8  118.49    6.20
   9   1  -8  123.59    6.20
  -9   1   8  121.59    6.30
   8  -1  -8   50.29    3.50
   8   1  -8   48.60    3.50
  -8   1   8   47.90    3.60
   7  -1  -8   11.30    1.80
   7   1  -8    8.80    1.80
  -7   1   8   12.10    1.90
   6  -1  -8    8.60    1.70
  -6   1   8    9.00    1.70
   6   1  -8    6.80    1.70
   5  -1  -8   24.70    2.40
  -4  -1   8    6.70    2.30
   4  -1  -8   10.70    1.50
   4   1  -8    7.20    1.80
  -4   1   8   10.50    1.70
   3  -1  -8    5.60    1.60
  -3  -1   8    3.30    2.10
   3   1  -8    5.40    1.30
  -3   1   8    7.90    1.50
   2  -1  -8    1.60    2.00
  -2  -1   8    7.10    2.00
   2  -1  -8    5.00    1.40
  -2   1   8    4.40    1.20
   2   1  -8    6.50    1.60
  -1  -1   8  213.88    9.70
   1  -1  -8  205.48   10.00
   1  -1  -8  207.28    9.60
   1   1  -8  209.18    9.60
   1   1  -8  210.28    9.90
   0  -1   8   53.59    3.40
   0  -1  -8   52.89    3.40
   0  -1  -8   53.39    4.20
   0   1   8   46.10    5.00
   0   1  -8   48.30    3.10
   0   1   8   50.69    3.30
  -1  -1  -8   20.30    2.60
   1  -1   8   19.90    2.20
  -1  -1  -8   14.90    1.80
  -1   1  -8   13.50    2.40
   1   1   8   23.40    3.40
   1   1   8   12.40    1.70
  -1   1  -8   20.50    1.90
  -2  -1  -8   59.39    3.70
   2  -1   8   62.19    3.60
  -2   1  -8   60.89    3.70
   2   1   8   63.59    3.60
  -2   1  -8   49.90    4.60
  -3  -1  -8   60.49    3.50
   3  -1   8   64.59    3.60
   3   1   8   53.39    3.30
  -3   1  -8   64.39    3.70
  -4  -1  -8    9.60    1.60
   4  -1   8   11.60    1.70
  -5  -1  -8   24.40    2.50
   5  -1   8   24.90    2.40
  -5   1  -8   24.30    2.40
   5   1   8   26.10    2.50
   6  -1   8    1.40    1.40
  -6   1  -8    0.00    1.30
   6   1   8    1.80    1.30
   7  -1   8   31.10    2.70
  -7  -1  -8   30.90    3.00
  -7   1  -8   31.00    2.60
   7   1   8   26.80    2.60
   8  -1   8   -0.70    1.30
  -8  -1  -8   -3.10    1.80
  -8   1  -8   -1.50    1.30
   8   1   8    0.20    1.40
   9  -1   8   33.70    2.80
   9   1   8   34.20    2.70
  -9   1  -8   35.00    2.90
  10  -1   8   12.30    1.60
 -10   1  -8   12.50    1.80
  10   1   8   15.20    2.00
  11  -1   8    1.80    1.20
  11   1   8   -1.10    1.00
  12  -1   8    2.10    1.30
  12   1   8    6.10    1.10
  13  -2  -8    0.20    1.10
  13   2  -8   -0.90    1.20
  12  -2  -8   23.10    2.00
  12   2  -8   24.00    2.30
  11  -2  -8    2.70    1.30
  11   2  -8    1.50    1.40
  10  -2  -8    1.70    2.00
 -10   2   8    3.50    1.60
  10   2  -8    4.50    1.70
   9  -2  -8    1.60    1.50
   9   2  -8    3.10    1.60
  -9   2   8    2.10    1.50
   8  -2  -8    6.90    1.70
   8   2  -8   11.40    2.00
  -8   2   8    8.70    1.80
   7  -2  -8    5.00    1.70
   7   2  -8    8.40    1.90
  -7   2   8    8.50    1.70
   6  -2  -8   24.80    2.90
   6   2  -8   28.20    3.00
   5  -2  -8   91.29    4.80
   5   2  -8   82.49    5.10
  -5   2   8   90.69    4.80
   4  -2  -8    2.40    1.40
   4   2  -8    2.30    1.80
  -4   2   8    2.20    1.30
   3  -2  -8   15.00    2.00
   3   2  -8   18.90    2.20
  -3   2   8   12.40    1.80
   2  -2  -8  113.49    5.80
  -2   2   8  111.29    5.70
   2   2  -8  115.99    5.90
   1  -2  -8    3.70    1.50
  -1   2   8    2.10    1.30
   1   2  -8    0.10    1.20
   0  -2  -8  368.66   16.10
   0   2  -8  359.16   16.00
   1  -2   8   30.60    3.10
  -1  -2  -8   37.20    2.90
   1   2   8   27.60    2.70
  -1   2  -8   38.10    2.90
   2  -2   8    0.10    1.80
  -2  -2  -8    2.80    1.60
  -2   2  -8    4.00    1.60
   2   2   8    4.70    1.40
   3  -2   8   15.20    1.90
  -3  -2  -8   10.40    1.80
  -3   2  -8    9.40    1.70
   3   2   8   11.10    1.40
   4  -2   8    3.00    1.60
  -4  -2  -8    4.30    1.60
   4   2   8    3.00    1.40
  -4   2  -8    3.00    1.40
  -5  -2  -8   40.20    3.00
   5  -2   8   35.60    3.00
  -5   2  -8   32.00    3.00
   5   2   8   33.50    2.80
   6  -2   8    8.90    1.70
  -6  -2  -8    8.90    2.10
  -6   2  -8    9.30    1.70
   6   2   8    6.40    1.60
  -7  -2  -8   27.90    5.00
   7  -2   8   30.20    2.80
   7   2   8   28.20    2.60
  -7   2  -8   28.50    2.60
   8  -2   8    2.50    1.50
  -8  -2  -8    3.30    2.50
  -8   2  -8    2.10    1.40
   8   2   8    3.40    1.40
   9   2   8   -0.50    1.50
  10  -2   8    0.50    1.20
  10   2   8   -0.60    1.10
 -10   2  -8    0.10    1.20
  11  -2   8   29.00    2.40
  11   2   8   25.00    2.00
 -11   2  -8   23.30    2.20
  12   2   8    7.90    1.90
  12  -3  -8    4.80    1.70
  12   3  -8    5.80    1.90
  11  -3  -8   -1.40    1.10
 -11   3   8    2.00    1.50
  11   3  -8   -2.50    1.50
  10  -3  -8   11.50    1.70
 -10   3   8   12.80    1.70
  10   3  -8   13.30    1.90
   9  -3  -8    1.30    1.50
   9   3  -8    0.00    1.80
  -9   3   8    0.70    1.40
   8  -3  -8   20.60    2.60
  -8   3   8   17.70    2.30
   8   3  -8   18.00    2.30
   7  -3  -8   10.10    1.90
   7   3  -8    8.10    2.00
  -7   3   8    8.80    1.60
   6  -3  -8   15.80    2.00
   6   3  -8   12.40    2.30
  -6   3   8   16.00    1.90
   5  -3  -8  119.69    6.20
   5   3  -8  122.89    6.40
   4  -3  -8   28.80    2.80
   4   3  -8   28.60    3.30
  -4   3   8   26.50    2.60
   3  -3  -8  136.19    6.60
   3   3  -8  127.59    6.80
   2  -3  -8    5.40    1.80
   2   3  -8    5.10    2.10
  -2   3   8    5.40    1.50
   1  -3  -8   22.60    2.80
  -1   3   8   22.60    2.50
   1   3  -8   26.60    3.00
   0  -3  -8   -1.30    1.70
   0   3  -8   -1.10    1.70
   0   3   8    0.20    1.40
  -1  -3  -8   27.10    3.00
   1   3   8   24.90    2.40
  -1   3  -8   21.20    2.40
  -2  -3  -8   42.50    3.20
   2   3   8   41.50    3.00
  -2   3  -8   33.70    3.00
  -3  -3  -8  113.49    6.70
  -3  -3  -8  109.49    5.90
   3   3   8  107.69    5.60
  -3   3  -8  109.79    5.60
   4   3   8    7.50    1.60
  -4   3  -8    7.00    1.60
  -5  -3  -8    9.80    2.80
  -5   3  -8   10.00    1.50
   5   3   8   13.00    1.90
   6  -3   8   -1.70    1.70
  -6  -3  -8    1.30    2.30
  -6   3  -8    0.70    1.30
   6   3   8   -0.70    1.40
   7  -3   8    8.30    1.80
  -7  -3  -8   11.80    2.40
  -7   3  -8    8.20    1.60
   7   3   8    7.60    1.70
   8  -3   8   17.60    2.10
  -8  -3  -8   18.50    3.80
  -8   3  -8   12.70    1.80
   8   3   8   14.10    1.90
   9  -3   8   -0.90    1.60
  -9  -3  -8   -2.20    2.20
   9   3   8   -2.00    1.30
  -9   3  -8    1.50    1.20
 -10   3  -8    5.10    1.30
  10   3   8    7.10    1.40
 -11   3  -8    1.00    1.10
  11   3   8    1.60    1.10
  12   3   8   -1.00    1.10
  11   4  -8    7.60    4.10
  10  -4  -8   -0.60    1.50
 -10   4   8    3.40    1.20
  10   4  -8    2.20    1.90
   9  -4  -8    6.20    1.70
   9   4  -8    1.10    1.90
  -9   4   8    3.70    1.50
   8  -4  -8    5.50    1.70
   8   4  -8    1.50    2.20
  -8   4   8    3.00    1.50
   7  -4  -8   41.50    3.40
   7   4  -8   44.90    4.00
  -7   4   8   39.90    3.10
   6  -4  -8   40.50    3.50
   6   4  -8   41.20    4.10
  -6   4   8   39.60    3.10
   5  -4  -8   21.00    2.70
   5   4  -8   22.40    3.00
  -5   4   8   21.30    2.50
   4  -4  -8    6.30    2.00
  -4   4   8    5.70    1.50
   4   4  -8   10.60    2.60
   3  -4  -8   86.79    5.10
   3  -4  -8   83.69    4.90
   3   4  -8   75.89    5.50
  -3   4   8   75.49    4.50
   2  -4  -8   13.00    2.50
   2  -4  -8   11.00    2.40
  -2   4   8    7.00    1.70
   2   4  -8    5.20    2.50
   1  -4  -8   32.20    3.80
   1  -4  -8   25.10    3.00
   1   4  -8   27.20    3.60
  -1   4   8   27.80    2.70
   0  -4  -8    4.40    2.40
   0   4   8    1.90    1.50
   0   4  -8    2.60    2.00
  -1  -4  -8   71.89    5.00
  -2   4  -8   -1.00    1.50
   2   4   8    0.40    1.50
  -3  -4  -8   26.70    3.70
  -3   4  -8   28.20    2.80
   3   4   8   24.10    2.70
  -4  -4  -8  116.89    7.80
   4   4   8  142.49    6.90
  -4   4  -8  151.98    6.90
  -5  -4  -8  107.79    6.00
  -5   4  -8  106.59    5.70
   5   4   8  111.99    5.70
  -6  -4  -8  193.08    9.40
   6   4   8  200.58    9.20
  -6   4  -8  193.48    9.20
  -7  -4  -8   32.70    3.60
   7   4   8   39.00    3.00
  -7   4  -8   31.10    2.70
  -8  -4  -8   24.10    3.30
   8   4   8   24.10    3.10
  -8   4  -8   27.80    3.10
  -9  -4  -8    1.90    1.80
   9   4   8    1.30    1.30
  -9   4  -8    2.20    1.10
 -10   4  -8    1.50    1.10
  10   4   8    3.60    1.30
  11   4   8    1.80    2.20
 -11   4  -8    3.20    1.50
  11  -5  -8    5.60    1.70
 -10   5   8    6.60    1.30
  -9   5   8   12.70    1.60
  -7   5   8   -1.00    1.30
  -6   5   8    0.40    1.40
  -5   5   8    9.50    1.80
   4  -5  -8    4.20    2.00
  -4   5   8    5.30    1.70
   3  -5  -8    0.20    2.00
  -3   5   8    1.10    1.40
   2  -5  -8   43.20    5.40
  -2   5   8   45.10    3.30
   1   5  -8    4.40    2.70
  -1   5   8    3.60    1.80
   0   5  -8    2.30    2.20
   1   5   8   19.20    2.50
  -1   5  -8   17.20    2.70
  -2  -5  -8  135.99    6.90
   2   5   8  134.99    6.70
  -2   5  -8  128.89    6.70
  -3  -5  -8   10.50    2.30
   3   5   8   11.80    2.00
  -3   5  -8   11.60    2.10
  -4  -5  -8  212.08   10.10
  -4   5  -8  207.48    9.80
   4   5   8  213.58    9.90
  -5  -5  -8   42.00    3.50
   5   5   8   38.60    3.30
  -5   5  -8   40.70    3.10
  -6  -5  -8   15.50    2.20
   6   5   8   13.60    2.00
  -6   5  -8   13.90    1.90
  -7  -5  -8   77.79    4.90
   7   5   8   79.99    4.60
  -8  -5  -8   30.50    2.90
  -8   5  -8   25.40    2.30
   8   5   8   25.60    2.50
  -9  -5  -8    8.60    1.80
  -9   5  -8   11.20    1.50
   9   5   8   13.30    1.60
 -10   5  -8   13.40    1.60
  10   5   8   15.30    2.60
 -11   5  -8    0.20    0.90
 -11   6   8    0.60    1.00
  10  -6  -8    1.80    1.70
 -10   6   8    0.80    1.00
   9  -6  -8   -0.20    1.40
  -9   6   8    1.50    1.10
   8  -6  -8    0.40    1.50
  -8   6   8   -0.90    1.00
   7  -6  -8   -1.20    1.50
  -7   6   8    1.20    1.40
   6  -6  -8    5.60    1.90
  -6   6   8    2.10    1.50
   5  -6  -8   16.00    2.30
  -5   6   8   21.10    2.50
   4  -6  -8    2.30    1.80
  -4   6   8    4.90    1.60
   3  -6  -8   -2.00    1.70
  -3   6   8   -2.40    1.50
   2  -6  -8    0.20    1.80
  -2   6   8    0.60    1.60
   1  -6  -8   59.49    4.10
  -1   6   8   60.99    4.10
   0  -6  -8   15.40    2.30
  -1  -6  -8  279.37   13.00
  -1   6  -8  295.97   13.60
   1   6   8  278.97   12.90
  -2  -6  -8    5.00    1.90
   2   6   8    2.80    1.90
  -2   6  -8    5.50    2.20
  -3  -6  -8   85.99    5.00
   3   6   8   86.29    5.00
  -3   6  -8   87.99    5.10
  -4  -6  -8    0.30    1.70
  -4   6  -8    3.30    1.60
   4   6   8   -0.90    1.80
  -5  -6  -8    1.40    1.60
  -5   6  -8    1.00    1.50
  -6  -6  -8    1.50    1.60
  -6   6  -8    1.80    1.50
   6   6   8    4.80    1.70
  -7  -6  -8   20.70    2.70
   7   6   8   26.90    2.60
  -7   6  -8   24.20    2.30
  -8  -6  -8    4.30    1.60
   8   6   8    1.10    1.50
  -8   6  -8    2.60    1.20
  -9  -6  -8   15.70    2.90
  -9   6  -8   16.00    1.70
 -10   6  -8   12.90    1.60
 -10   7   8   11.90    1.50
   9  -7  -8    6.90    2.00
  -9   7   8    0.00    1.00
   8  -7  -8   17.60    2.20
  -8   7   8   11.10    1.40
   7  -7  -8    0.70    1.40
  -7   7   8    1.50    1.20
   6  -7  -8    7.30    1.70
  -6   7   8    4.10    1.40
   5  -7  -8    6.90    1.80
  -5   7   8    6.20    1.70
   4  -7  -8    3.30    2.70
   3  -7  -8    1.30    1.70
  -3   7   8    2.50    1.60
   2  -7  -8   43.30    3.40
  -2   7   8   41.00    3.50
   1  -7  -8    4.20    1.70
   0  -7  -8    9.60    2.00
   0   7   8   10.80    2.10
  -1  -7  -8   99.89    5.40
   1   7   8   93.89    5.60
  -2  -7  -8   -1.60    1.60
  -2   7  -8    0.60    3.30
  -3  -7  -8   10.20    2.00
  -3   7  -8   10.90    2.40
   3   7   8    5.70    2.30
  -4  -7  -8    2.50    1.70
  -4   7  -8    7.40    1.90
   4   7   8    1.60    2.10
  -5  -7  -8    0.90    1.50
   5   7   8    3.40    2.10
  -5   7  -8    2.50    1.60
  -6  -7  -8   -0.10    1.40
  -6   7  -8    1.80    1.40
   6   7   8    0.10    2.00
  -7  -7  -8    0.40    1.40
  -7   7  -8   -0.10    1.30
  -8  -7  -8    4.10    1.90
  -8   7  -8    4.20    1.30
  -9   7  -8    6.90    1.20
   8  -8  -8    2.70    1.30
  -8   8   8   -0.50    1.00
   7  -8  -8   11.00    1.60
  -7   8   8   13.30    1.70
   6  -8  -8    1.80    1.30
  -6   8   8    1.90    1.30
   5  -8  -8    1.20    1.30
  -5   8   8    1.90    1.40
   4  -8  -8    1.10    1.40
  -4   8   8    2.00    1.50
   3  -8  -8   28.50    2.70
  -3   8   8   29.70    3.00
   2  -8  -8    2.30    1.50
   1  -8  -8    4.40    1.60
  -1   8   8    8.60    2.10
   0  -8  -8   -0.70    1.50
   0   8   8    0.90    2.00
  -1  -8  -8    1.30    1.50
   1   8   8    3.30    2.20
  -2  -8  -8    8.10    1.70
   2   8   8    4.80    2.40
  -3  -8  -8    5.50    1.60
  -4  -8  -8    5.40    1.50
  -4   8  -8    4.90    2.60
  -5  -8  -8    4.50    1.50
  -5   8  -8    7.70    3.80
  -6  -8  -8    9.00    1.60
  -6   8  -8    8.60    1.90
  -7  -8  -8   11.40    1.60
  -7   8  -8   10.60    1.80
   7  -9  -8   -0.20    1.30
   6  -9  -8   19.60    1.90
   5  -9  -8    9.20    1.40
   4  -9  -8    6.90    1.50
   3  -9  -8   -0.90    1.30
   2  -9  -8    0.30    1.20
  -2   9   8   -0.60    3.80
   1  -9  -8   32.70    2.70
   0  -9  -8    4.30    1.50
  -1  -9  -8    9.60    1.50
  -2  -9  -8    0.20    1.30
  -3  -9  -8    1.50    1.30
  -4  -9  -8    0.40    1.30
  -5  -9  -8    2.40    1.20
  -6  -9  -8   -1.70    1.80
   4 -10  -8    0.60    1.50
   3 -10  -8    1.20    1.10
   2 -10  -8    2.50    1.20
   1 -10  -8    6.00    1.30
   0 -10  -8    3.70    1.30
  -1 -10  -8    1.40    1.10
  -2 -10  -8    3.60    1.20
  -3 -10  -8    0.10    1.20
  13   0  -9    0.10    1.10
  12   0  -9    2.60    1.20
  11   0  -9   30.20    2.40
  10   0  -9   -0.60    1.30
   9   0  -9   -0.40    1.50
   8   0  -9   -2.00    1.40
   7   0  -9    0.80    1.60
   6   0  -9   -0.60    1.50
   5   0  -9   10.30    1.90
   4   0  -9    1.70    1.50
  -2   0   9   -1.60    1.50
   2   0  -9   -1.60    0.90
  -1   0   9   10.20    1.60
   1   0  -9    9.30    1.70
   0   0   9    2.90    1.50
   0   0  -9    1.50    1.10
  -1   0  -9    6.00    1.50
   1   0   9    5.80    1.50
   2   0   9   -1.70    1.30
   3   0   9   66.49    4.00
  -3   0  -9   73.29    4.00
  -4   0  -9   -1.60    1.20
   4   0   9   -0.10    1.30
   5   0   9    2.00    1.20
  -5   0  -9   -0.30    1.30
   6   0   9   -0.60    1.40
  -6   0  -9    0.30    1.30
  -7   0  -9   79.69    4.50
   7   0   9   82.19    4.50
   8   0   9    1.10    1.30
  -8   0  -9   -1.00    1.60
   9   0   9   79.59    4.20
  -9   0  -9   74.49    4.30
  10   0   9   -0.50    1.10
  11   0   9   -1.50    1.10
  12   0   9    2.70    1.30
  13  -1  -9    1.40    1.10
  13   1  -9   -0.10    1.00
  12  -1  -9    8.10    1.30
  12   1  -9    7.40    1.30
  11  -1  -9   -1.40    1.10
  11   1  -9   -0.30    1.20
  10  -1  -9   -2.80    1.20
  10   1  -9    1.40    1.40
   9  -1  -9    5.40    1.60
   9   1  -9    1.70    1.60
   8  -1  -9    2.00    1.50
  -8   1   9    0.70    1.90
   8   1  -9    0.30    1.50
   7  -1  -9    1.90    1.60
   7   1  -9   -0.10    1.50
  -7   1   9    0.40    1.70
   6  -1  -9   12.10    1.90
  -6   1   9   12.00    1.90
   6   1  -9   10.30    1.90
  -4  -1   9    0.20    2.20
   4  -1  -9    0.80    1.50
   4   1  -9    0.90    1.40
  -4   1   9   -0.10    1.40
   3  -1  -9   64.99    4.10
  -3  -1   9   69.39    4.50
   2  -1  -9   22.20    2.40
  -2  -1   9   23.00    2.50
   2   1  -9   21.00    2.50
   1  -1  -9   22.70    2.00
  -1  -1   9   23.00    2.90
   1   1  -9   18.40    2.50
  -1   1   9   23.70    2.50
   0  -1  -9   13.10    2.00
   0  -1   9   13.70    1.90
   0   1  -9   13.40    1.70
   0   1   9   13.80    1.80
   1  -1   9    0.80    1.50
  -1  -1  -9    2.00    1.50
   1   1   9    1.90    1.30
  -1   1  -9    3.70    1.40
   2  -1   9  162.08    7.40
   2   1   9  143.19    7.50
   3  -1   9    0.10    1.30
  -3  -1  -9   -1.30    1.10
  -3   1  -9    2.50    1.30
   3   1   9   -1.20    1.30
   4  -1   9    8.20    1.70
  -4  -1  -9    5.80    1.50
  -5  -1  -9   40.30    3.20
   5  -1   9   47.30    3.10
  -5   1  -9   43.90    3.10
   5   1   9   41.10    3.10
   6  -1   9   61.29    3.70
  -6  -1  -9   62.79    3.80
   6   1   9   55.39    3.70
  -6   1  -9   60.79    3.80
  -7  -1  -9    1.60    1.70
   7  -1   9    1.30    1.40
  -7   1  -9    1.80    1.30
   7   1   9    0.10    1.30
   8  -1   9   16.00    1.90
  -8  -1  -9   14.70    3.80
  -8   1  -9   14.90    1.80
   8   1   9   16.20    2.20
   9  -1   9    3.20    1.40
  -9   1  -9    4.70    1.30
   9   1   9    3.60    1.30
  10  -1   9   60.19    3.40
 -10   1  -9   62.39    3.60
  10   1   9   59.69    3.40
  11  -1   9   -0.30    1.90
  11   1   9    2.70    1.10
  12   1   9    3.60    1.00
  12  -2  -9   13.90    1.90
  12   2  -9   16.90    2.20
  11  -2  -9    3.30    1.20
  11   2  -9    2.80    1.40
  10  -2  -9   36.00    2.70
  10   2  -9   41.60    3.10
   9  -2  -9    4.90    2.00
  -9   2   9    3.60    1.70
   8  -2  -9    8.80    1.70
  -8   2   9    4.50    1.60
   8   2  -9    8.10    1.80
   7  -2  -9   -0.40    1.40
   7   2  -9    0.80    1.60
  -7   2   9    0.50    1.50
   6  -2  -9    5.10    1.60
  -6   2   9    7.50    1.60
   6   2  -9    8.00    1.90
   5  -2  -9    4.30    1.50
   5   2  -9    2.10    1.50
  -5   2   9    1.60    1.50
   4  -2  -9   -1.80    1.30
  -4   2   9   -1.50    1.40
   3  -2  -9    6.40    1.70
   3   2  -9    7.90    1.80
  -3   2   9    6.30    1.50
   2  -2  -9   10.50    1.90
  -2   2   9   13.20    1.70
   1  -2  -9   36.80    3.20
   1   2  -9   39.20    3.10
   0  -2  -9  143.29    6.70
   0  -2   9  134.09    7.00
   0   2  -9  131.29    6.60
   1  -2   9    0.80    1.90
  -1  -2  -9    7.60    1.90
   1   2   9    3.30    1.10
   2  -2   9   52.19    3.70
  -2  -2  -9   53.29    3.70
   2   2   9   51.39    3.40
  -2   2  -9   51.09    3.50
  -3  -2  -9    0.50    1.40
   3  -2   9    2.40    1.50
   3   2   9    2.80    1.40
  -3   2  -9   -2.40    1.30
  -4   2  -9   76.59    4.30
   4   2   9   75.39    4.30
  -5  -2  -9   13.60    2.10
   5  -2   9    9.60    1.90
   5   2   9   10.80    1.70
  -5   2  -9   11.30    1.80
   6  -2   9   25.60    2.70
  -6  -2  -9   22.00    2.50
   6   2   9   23.60    2.50
  -6   2  -9   23.10    2.40
   7  -2   9    3.30    1.50
  -7   2  -9   -0.70    1.20
   7   2   9   -0.90    1.20
  -8   2  -9   24.70    2.50
   8   2   9   32.00    2.60
   9  -2   9    0.30    1.30
   9   2   9    0.40    1.10
  -9   2  -9    0.50    1.10
  10  -2   9    6.20    1.50
 -10   2  -9    4.40    1.30
  10   2   9    6.40    1.20
  11   2   9    5.70    1.20
  12   2   9    4.10    0.90
  12   3  -9    6.80    1.70
  11  -3  -9    1.80    1.30
  11   3  -9    1.00    1.50
  10  -3  -9   -0.10    1.30
 -10   3   9    0.90    1.40
  10   3  -9    0.80    1.60
   9  -3  -9   -0.20    1.30
   9   3  -9    0.70    1.60
  -9   3   9    2.60    1.40
   8  -3  -9    4.00    1.50
   8   3  -9    5.20    1.80
  -8   3   9    3.90    1.50
   7  -3  -9   10.90    1.80
  -7   3   9   11.30    1.80
   7   3  -9   13.70    2.10
   6  -3  -9   -1.70    1.50
   6   3  -9    1.20    1.70
  -6   3   9   -1.20    1.40
   5  -3  -9    7.70    1.80
   5   3  -9    5.30    2.00
  -5   3   9    6.40    1.70
   4  -3  -9    0.10    1.50
  -4   3   9    1.90    1.50
   3  -3  -9   50.39    3.50
   3   3  -9   48.90    3.70
   2  -3  -9   19.20    2.60
   2   3  -9   18.00    2.30
  -2   3   9   15.50    2.00
   1  -3  -9   10.40    1.90
   1   3  -9    7.90    2.00
  -1   3   9    7.00    1.60
   0  -3  -9    8.60    2.10
   0   3  -9    9.00    1.70
  -1  -3  -9   54.09    4.00
   1   3   9   52.99    3.50
  -1   3  -9   52.99    3.60
  -2  -3  -9    8.50    1.90
  -2   3  -9    8.80    1.80
   2   3   9    7.40    1.40
   3   3   9  234.88   10.60
  -3   3  -9  227.48   10.50
   4  -3   9   75.39    5.30
  -4   3  -9  104.39    5.10
   4   3   9   99.99    5.10
  -5   3  -9   66.49    4.00
   5   3   9   65.59    4.00
   6  -3   9   15.30    2.20
   6   3   9   19.20    2.40
  -6   3  -9   18.80    2.30
  -7   3  -9    7.80    1.50
   7   3   9    3.30    1.50
   8  -3   9    0.50    1.80
  -8   3  -9    1.70    1.30
   8   3   9   -1.50    1.40
   9   3   9    2.50    1.20
  -9   3  -9    0.10    1.00
  10   3   9    3.10    1.10
 -10   3  -9   -0.20    1.10
 -11   3  -9    3.20    1.20
  11   3   9    1.70    1.90
  11   4  -9   -4.60    2.30
  10  -4  -9   -1.80    2.90
  10   4  -9   -1.70    2.00
 -10   4   9    0.00    1.20
   9  -4  -9    6.80    1.60
  -9   4   9    1.90    1.20
   9   4  -9    2.50    1.80
   8  -4  -9    1.60    1.60
  -8   4   9    3.10    1.50
   8   4  -9    2.50    1.90
   7  -4  -9    9.70    1.90
   7   4  -9    8.40    2.50
  -7   4   9   11.20    1.80
   6  -4  -9   25.30    2.90
  -6   4   9   21.20    2.60
   6   4  -9   30.20    3.20
   5  -4  -9   19.20    2.90
   5  -4  -9   20.30    2.40
  -5   4   9   20.00    2.60
   5   4  -9   17.60    2.60
   4  -4  -9    0.80    2.50
   4  -4  -9    1.80    2.00
   4   4  -9   -2.90    2.00
  -4   4   9    1.30    1.50
   3  -4  -9   19.90    3.00
   3  -4  -9   20.50    2.50
  -3   4   9   16.50    2.10
   3   4  -9   19.10    2.50
   2  -4  -9    2.50    2.60
  -2   4   9    1.90    1.30
   1  -4  -9    6.60    2.20
   1  -4  -9   12.70    3.10
   1   4  -9    8.20    2.40
  -1   4   9    8.30    1.80
   0  -4  -9    4.10    3.10
   0   4  -9    4.60    2.00
  -1  -4  -9   12.80    2.80
  -1   4  -9   12.60    2.10
   1   4   9   12.00    1.90
   2   4   9   41.80    3.10
  -2   4  -9   35.20    3.10
  -3  -4  -9   41.20    4.60
  -3   4  -9   46.80    3.30
   3   4   9   49.10    3.30
  -4  -4  -9  290.47   14.50
  -4   4  -9  327.67   14.10
   4   4   9  318.37   14.00
  -5  -4  -9    1.90    2.30
  -5   4  -9    5.10    1.50
   5   4   9    4.60    1.60
  -6  -4  -9   62.59    5.50
   6   4   9   52.79    3.60
  -6   4  -9   53.69    3.50
  -7  -4  -9   15.50    2.60
  -8  -4  -9    6.40    4.20
   8   4   9    2.10    1.20
  -8   4  -9   -1.50    1.10
  -9   4  -9    1.20    1.00
   9   4   9    0.60    1.20
 -10   4  -9   -0.40    1.00
  10   4   9    0.20    1.10
  11   4   9    1.70    1.00
  10  -5  -9    0.50    2.00
 -10   5   9   -0.70    1.00
   9  -5  -9    2.30    1.80
  -9   5   9    1.70    1.20
   8  -5  -9    6.10    1.90
  -8   5   9    8.10    1.40
   7  -5  -9   -0.40    1.80
  -7   5   9    0.00    2.10
   6  -5  -9   10.70    2.60
  -6   5   9   12.40    1.80
   6   5  -9   10.30    4.20
   5  -5  -9    5.80    2.10
  -5   5   9    6.20    1.60
   5   5  -9    9.30    2.60
   4  -5  -9    2.30    2.20
  -4   5   9    2.40    1.50
   4   5  -9    6.40    2.50
   3  -5  -9    1.90    2.10
   3   5  -9    3.80    2.50
  -3   5   9   -0.10    1.50
   2  -5  -9    3.60    2.30
   2   5  -9   -4.30    4.70
  -2   5   9    1.80    1.60
   1  -5  -9    6.70    2.20
  -1   5   9    4.40    1.60
   1   5  -9    1.10    2.20
   0  -5  -9   11.40    2.40
   0   5  -9    5.10    2.10
  -1  -5  -9   10.30    2.60
   1   5   9    7.30    1.80
  -1   5  -9   10.50    2.10
  -2  -5  -9   14.10    2.40
   2   5   9    8.20    1.80
  -2   5  -9   12.80    1.90
  -3  -5  -9    8.10    2.30
   3   5   9    8.60    1.80
  -3   5  -9    5.80    1.80
  -4  -5  -9    6.20    2.30
   4   5   9    8.80    1.80
  -4   5  -9    7.40    1.70
  -5  -5  -9   -2.20    2.00
  -5   5  -9    2.00    1.40
   5   5   9   -2.90    1.50
  -6  -5  -9   -0.80    1.90
   6   5   9   -0.60    1.50
  -6   5  -9    2.40    1.60
  -7  -5  -9   71.59    4.70
  -7   5  -9   75.69    4.10
   7   5   9   79.29    4.30
  -8  -5  -9    0.60    2.20
   8   5   9    3.10    1.30
  -8   5  -9    1.70    1.10
   9   5   9    7.20    1.40
  -9   5  -9    6.30    1.20
  10   5   9    1.10    1.30
 -10   5  -9    0.70    0.90
 -10   6   9    0.50    0.90
   9  -6  -9   15.20    2.00
  -9   6   9   15.40    1.70
   8  -6  -9    4.90    1.70
  -8   6   9    7.30    1.30
   7  -6  -9    0.50    1.50
  -7   6   9   -1.10    1.10
   6  -6  -9    8.40    2.00
  -6   6   9    9.50    1.60
   5  -6  -9   -0.10    2.00
  -5   6   9    1.70    1.70
   4  -6  -9   -1.50    1.90
  -4   6   9    1.70    1.50
   3  -6  -9   29.90    3.40
  -3   6   9   33.70    2.90
   2  -6  -9    0.60    1.80
  -2   6   9    4.50    1.60
   1  -6  -9    1.20    1.90
   0  -6  -9    0.00    1.90
   0   6   9    0.20    1.60
   0   6  -9    0.10    2.20
  -1  -6  -9  184.88    9.00
   1   6   9  192.68    8.90
  -1   6  -9  183.28    9.10
  -2  -6  -9   13.10    2.30
   2   6   9    8.50    1.80
  -2   6  -9   14.80    2.30
  -3  -6  -9   65.49    4.40
  -3   6  -9   67.29    4.20
   3   6   9   60.29    4.20
  -4  -6  -9   -1.30    1.90
  -4   6  -9    2.30    1.90
   4   6   9   -2.50    2.60
  -5  -6  -9   -1.40    1.60
  -5   6  -9    2.70    1.40
   5   6   9    0.40    1.50
  -6  -6  -9   -0.40    1.70
  -6   6  -9    1.90    1.30
   6   6   9    0.60    1.50
  -7  -6  -9    0.40    1.70
  -7   6  -9   -2.60    1.00
   7   6   9    0.60    1.40
  -8  -6  -9   -0.20    2.10
   8   6   9    5.40    3.00
  -8   6  -9    2.60    1.20
   9   6   9   10.00    2.40
  -9   6  -9    6.00    1.10
   8  -7  -9    1.60    1.50
  -8   7   9   -0.50    1.00
   7  -7  -9    0.00    1.40
  -7   7   9    0.10    1.10
   6  -7  -9    0.80    1.40
  -6   7   9    0.20    1.20
   5  -7  -9    0.10    1.50
  -5   7   9    2.80    1.30
   4  -7  -9    2.30    1.50
  -4   7   9   -1.00    1.40
   3  -7  -9    3.80    1.80
  -3   7   9    3.30    1.60
   2  -7  -9   80.89    4.70
   1  -7  -9   14.30    2.40
  -1   7   9   12.40    2.00
   0  -7  -9   81.19    4.60
   0   7   9   72.69    4.70
  -1  -7  -9    6.10    2.00
   1   7   9    6.10    1.80
  -2  -7  -9    3.10    1.80
  -2   7  -9    4.00    4.60
   2   7   9    0.40    1.70
  -3  -7  -9    2.90    1.70
   3   7   9    5.00    1.80
  -3   7  -9    6.50    2.10
  -4  -7  -9    4.50    1.70
  -4   7  -9    5.80    1.90
   4   7   9    9.00    1.90
  -5  -7  -9   -0.70    1.50
   5   7   9   -1.50    1.90
  -5   7  -9    1.80    1.50
  -6  -7  -9   13.40    1.90
   6   7   9   17.10    3.30
  -6   7  -9   17.40    2.30
  -7  -7  -9    1.80    1.80
  -7   7  -9    2.00    1.40
  -8   7  -9    1.30    1.10
   7  -8  -9   16.30    2.10
   6  -8  -9    4.20    1.80
   5  -8  -9   23.80    2.40
   4  -8  -9   10.50    1.70
   3  -8  -9   18.70    2.50
   2  -8  -9  107.79    5.50
  -2   8   9  106.59    5.40
   1  -8  -9    1.10    1.50
  -1   8   9    2.90    1.70
   0  -8  -9    4.00    1.60
   0   8   9    5.50    1.90
  -1  -8  -9    0.20    1.40
   1   8   9   -0.10    1.90
  -2  -8  -9    9.20    1.80
   2   8   9    8.90    2.20
   3   8   9   11.60    3.80
  -4  -8  -9   -0.70    1.40
  -5  -8  -9    1.10    1.90
  -5   8  -9    3.70    2.20
  -6  -8  -9    0.20    1.80
   5  -9  -9    3.40    1.40
   4  -9  -9    1.70    1.40
  -4   9   9    4.00    1.60
   3  -9  -9    2.40    1.50
  -3   9   9    1.00    1.90
   2  -9  -9    0.30    1.70
  -2   9   9    3.70    2.10
   1  -9  -9   16.00    1.90
   0  -9  -9    3.30    1.40
  -1  -9  -9    7.20    2.50
  -2  -9  -9    6.10    2.00
  -3  -9  -9    3.00    1.40
  -4  -9  -9   -3.50    2.70
  12   0 -10    6.30    1.20
  11   0 -10    0.10    1.10
  10   0 -10    1.70    1.30
   9   0 -10   -1.20    1.30
   8   0 -10    3.70    1.50
   7   0 -10   -1.80    1.50
   6   0 -10    2.70    1.50
  -6   0  10    3.90    2.10
  -5   0  10   -1.90    1.90
   5   0 -10   -0.60    1.50
   4   0 -10    7.40    1.70
  -4   0  10    7.40    1.80
   3   0 -10    1.00    1.50
  -3   0  10    1.50    1.60
   2   0 -10    4.10    1.30
  -2   0  10    8.40    1.80
  -1   0  10   -0.50    1.40
   1   0 -10   -1.50    1.20
   0   0  10  105.59    5.40
   0   0 -10  104.59    5.50
  -1   0 -10    0.90    1.40
   1   0  10    0.00    1.40
  -2   0 -10   62.99    4.00
   3   0  10    2.00    1.40
  -3   0 -10   -1.50    1.30
  -4   0 -10    7.50    1.60
   4   0  10   10.50    1.70
  -5   0 -10   -0.50    1.30
   5   0  10    1.10    1.40
  -6   0 -10   42.10    3.00
   6   0  10   39.80    3.00
  -7   0 -10    3.80    1.50
   7   0  10    3.00    1.40
   8   0  10    1.30    1.20
  -8   0 -10   -1.20    1.40
   9   0  10   -0.80    1.10
  -9   0 -10   -0.30    2.10
  10   0  10    3.90    1.20
  11   0  10    0.00    1.10
  12  -1 -10    0.30    1.00
  12   1 -10    1.80    1.10
  11  -1 -10    0.10    1.00
  11   1 -10    1.20    1.20
  10  -1 -10   -0.70    1.20
  10   1 -10   -0.50    1.20
   9  -1 -10   -1.30    1.30
   9   1 -10    1.90    1.40
   8  -1 -10    0.90    1.40
   8   1 -10    1.10    1.50
   7  -1 -10   23.80    2.70
   7   1 -10   18.90    2.30
   6  -1 -10    1.40    1.50
   6   1 -10    2.90    1.60
   5  -1 -10   15.00    2.00
   5   1 -10   15.10    2.10
   4  -1 -10    6.60    1.60
  -4  -1  10    2.30    2.90
   4   1 -10    6.60    1.80
   3  -1 -10    6.00    1.50
  -3  -1  10    4.10    2.10
   3   1 -10    5.80    1.70
   2  -1 -10  113.39    6.00
  -2  -1  10  110.19    5.90
  -2   1  10  106.79    5.70
   1  -1 -10   60.89    3.90
  -1  -1  10   64.89    3.90
  -1   1  10   59.09    3.80
   1   1 -10   58.99    3.60
   0  -1  10  259.77   11.60
   0  -1 -10  252.67   11.60
   0   1 -10  249.97   11.70
   0   1  10  261.17   11.60
   1  -1  10   60.99    4.00
  -1  -1 -10   68.09    3.90
  -1   1 -10   62.99    4.20
   1   1  10   61.89    4.00
  -2  -1 -10   70.89    4.00
   2   1  10   65.69    4.00
  -2   1 -10   64.89    4.00
   3  -1  10   17.20    2.10
  -3  -1 -10   14.60    1.90
   3   1  10   19.50    2.40
  -3   1 -10   17.80    2.20
  -4  -1 -10   24.20    2.50
   4  -1  10   22.30    2.60
  -4   1 -10   20.90    2.30
   4   1  10   25.00    2.50
   5  -1  10   15.00    1.90
  -5  -1 -10   16.20    2.00
   5   1  10   12.90    1.90
  -5   1 -10   11.80    1.80
  -6  -1 -10   50.19    3.50
   6  -1  10   52.59    3.40
   6   1  10   48.50    3.30
  -6   1 -10   47.60    3.40
   7  -1  10   38.90    3.00
   7   1  10   41.70    3.00
  -7   1 -10   38.40    3.00
   8  -1  10   44.00    3.00
   8   1  10   45.30    3.00
  -8   1 -10   45.20    3.00
   9  -1  10    1.70    1.20
   9   1  10    2.20    1.10
  -9   1 -10    1.90    1.30
  10  -1  10   11.10    1.70
  10   1  10    9.60    1.40
  11   1  10   -0.40    1.00
  12   2 -10    1.30    1.30
  11  -2 -10    7.20    1.30
  11   2 -10    8.10    1.50
  10  -2 -10    7.30    1.40
  10   2 -10   12.10    1.60
   9  -2 -10    3.00    1.30
   9   2 -10    4.60    1.40
   8   2 -10   -0.70    1.90
   7  -2 -10   18.20    2.40
  -7   2  10   12.80    1.90
   7   2 -10   11.90    1.90
   6  -2 -10    8.10    1.80
   6   2 -10   10.40    1.90
  -6   2  10    7.70    1.70
   5  -2 -10    6.80    1.80
   5   2 -10    7.20    1.90
  -5   2  10    8.20    1.80
   4  -2 -10   -3.10    1.30
   4   2 -10    0.40    1.60
  -4   2  10   -0.30    1.40
   3  -2 -10    5.20    1.60
   3   2 -10    2.70    1.70
   2  -2 -10    7.90    1.70
   2   2 -10    8.40    1.70
  -1   2  10   41.30    3.10
   0   2  10   83.69    4.60
   0   2 -10   80.49    4.90
   1  -2  10  289.37   12.80
  -1  -2 -10  279.97   12.90
  -1   2 -10  275.97   12.80
   1   2  10  284.57   12.80
  -2  -2 -10   70.39    4.10
   2   2  10   68.69    4.10
  -2   2 -10   71.29    4.10
   3  -2  10    4.10    1.80
  -3  -2 -10    6.30    1.70
   3   2  10    6.90    1.60
  -3   2 -10    4.10    1.50
   4  -2  10   14.00    2.10
  -4  -2 -10   22.30    2.80
   4   2  10   14.10    1.90
  -4   2 -10   14.60    2.00
   5  -2  10    9.40    1.80
  -5  -2 -10   10.70    2.00
  -5   2 -10   10.40    1.70
   5   2  10    6.60    1.60
   6  -2  10    5.80    1.60
  -6   2 -10    6.50    1.50
   6   2  10    5.00    1.50
   7  -2  10    6.90    1.70
   7   2  10    8.30    1.60
   8  -2  10   -3.80    1.30
   8   2  10   -2.50    1.10
  -8   2 -10   -0.40    1.10
   9  -2  10    1.70    1.50
   9   2  10    0.10    1.00
  -9   2 -10    1.20    1.10
  10   2  10    0.10    1.00
 -10   2 -10    0.70    1.40
  11   2  10    5.30    1.00
  11  -3 -10    3.80    1.80
  11   3 -10    1.20    1.60
  10  -3 -10    1.10    1.40
  10   3 -10   -0.70    1.40
   9  -3 -10    5.90    1.40
   9   3 -10    4.60    1.50
   8  -3 -10    8.30    1.70
  -8   3  10    9.10    1.70
   8   3 -10    6.80    1.70
   7  -3 -10    1.20    1.50
   7   3 -10    1.90    1.70
  -7   3  10   -0.80    1.40
   6  -3 -10   11.10    1.90
  -6   3  10   14.50    2.00
   6   3 -10   11.60    2.00
   5  -3 -10    8.20    1.80
   5   3 -10   10.00    1.90
  -5   3  10    8.90    1.70
   4  -3 -10   11.30    2.00
   4   3 -10    7.60    2.00
  -4   3  10    9.40    1.80
   3  -3 -10   -1.10    1.50
  -3   3  10    1.60    1.40
   3   3 -10    3.40    1.80
   2  -3 -10   29.50    3.10
   2   3 -10   27.50    3.10
   1  -3 -10    5.20    1.70
   1   3 -10    3.90    1.60
  -1   3  10    1.30    1.30
   0  -3 -10  120.29    6.20
   0   3 -10  114.09    6.20
   0   3  10  119.49    6.00
  -1  -3 -10  120.29    6.00
  -1   3 -10  107.29    5.90
   1   3  10  113.79    5.80
  -2  -3 -10   58.49    3.90
  -2   3 -10   50.39    3.50
   2   3  10   51.49    3.50
   3   3  10  236.28   10.80
  -3   3 -10  234.78   10.80
   4   3  10   56.39    3.60
  -4   3 -10   55.79    3.70
  -5   3 -10   54.69    3.60
   5   3  10   56.79    3.60
   6   3  10   11.80    1.70
  -6   3 -10   10.30    1.60
  -7   3 -10    0.30    1.20
   7   3  10   -1.00    1.20
  -8   3 -10    2.60    1.10
   8   3  10    1.50    1.10
  -9   3 -10    2.20    1.10
   9   3  10    1.50    1.10
 -10   3 -10    0.10    1.00
  10   3  10    1.70    1.10
  11   3  10    1.00    1.20
  10   4 -10   -5.00    2.00
   9  -4 -10    3.80    2.20
   9   4 -10    7.00    1.90
  -9   4  10    7.80    1.40
   8  -4 -10   12.30    1.80
  -8   4  10   10.40    1.50
   8   4 -10   10.80    1.90
   7  -4 -10    4.00    1.70
  -7   4  10   -2.00    1.30
   7   4 -10   -3.00    1.50
  -6   4  10   48.40    3.30
   5  -4 -10    2.40    1.80
  -5   4  10    0.90    1.40
   5   4 -10    2.90    1.80
   4  -4 -10   -0.20    1.80
   4   4 -10    1.50    1.90
  -4   4  10    3.10    1.50
   3  -4 -10   21.80    2.50
  -3   4  10   24.60    2.60
   3   4 -10   21.20    2.50
   2  -4 -10    0.30    2.10
   2   4 -10    1.50    1.80
   1  -4 -10   21.40    3.40
   1   4 -10   28.60    3.10
   0   4  10   -1.40    1.10
   0   4 -10    1.30    1.70
  -1   4 -10    3.80    1.60
   1   4  10    1.70    1.40
   2   4  10    0.90    1.30
  -2   4 -10    1.80    1.50
   3   4  10    0.00    1.30
  -3   4 -10    2.40    1.50
   4   4  10   31.30    2.80
  -4   4 -10   31.70    2.70
   5   4  10    4.10    1.50
  -5   4 -10    2.20    1.30
   6   4  10   13.10    1.80
  -6   4 -10   12.40    1.80
  -7   4 -10    0.10    1.20
   7   4  10    0.30    1.20
   8   4  10    1.60    1.20
  -8   4 -10    4.90    1.10
  -9   4 -10    0.60    1.00
   9   4  10    0.80    1.10
 -10   4 -10    3.60    1.00
  10   4  10    1.90    1.10
  -9   5  10    1.00    1.00
  -8   5  10    6.00    1.30
   7  -5 -10    4.50    2.40
   7   5 -10    9.20    2.30
  -7   5  10    0.50    1.20
   6  -5 -10    4.10    2.50
   6   5 -10    6.90    2.40
  -6   5  10    0.30    1.40
   5  -5 -10    3.60    2.70
  -5   5  10    0.80    1.30
   5   5 -10    1.20    2.20
  -4   5  10   33.00    2.90
   3  -5 -10   -3.10    2.40
  -3   5  10   -0.10    1.30
   3   5 -10   -2.40    2.00
   2  -5 -10    3.60    2.50
   2   5 -10   -0.20    2.00
   1  -5 -10    0.40    2.60
   1   5 -10    0.10    1.80
   0  -5 -10   35.40    4.20
   0   5  10   27.00    2.60
   0   5 -10   21.30    2.90
  -1  -5 -10   25.30    3.00
  -1   5 -10   23.10    2.70
   1   5  10   24.60    2.60
  -2  -5 -10   13.80    2.90
   2   5  10   17.90    2.40
  -2   5 -10   14.60    2.00
  -3   5 -10   10.80    1.80
   3   5  10   12.30    1.80
  -4   5 -10    3.20    1.70
  -5   5 -10    0.20    1.30
   5   5  10   -1.00    1.40
  -6   5 -10   12.30    1.60
   6   5  10   14.00    1.70
   7   5  10    3.80    1.30
  -7   5 -10    4.60    1.20
  -8   5 -10    0.20    1.00
   8   5  10    0.30    1.20
  -9   5 -10   -0.20    1.30
   9   5  10   -0.10    1.20
  -8   6  10    2.20    1.00
   7  -6 -10    2.00    3.10
  -7   6  10   -0.50    1.00
   6  -6 -10    4.10    2.00
  -6   6  10    2.50    1.20
   5  -6 -10    3.10    2.00
  -5   6  10    3.80    1.40
   4  -6 -10    3.00    2.00
  -4   6  10    0.90    1.30
   3  -6 -10    2.40    2.10
   2  -6 -10    8.50    2.40
   2   6 -10   17.80    4.00
   1  -6 -10    7.80    2.50
  -1   6  10    8.90    1.70
   1   6 -10   12.10    2.50
   0  -6 -10   17.50    2.70
   0   6  10   19.70    2.60
   0   6 -10   15.20    2.40
  -1  -6 -10    5.70    2.30
  -1   6 -10    5.20    2.10
  -2  -6 -10   16.30    2.60
   2   6  10   17.50    2.10
  -2   6 -10   15.10    2.20
  -3  -6 -10    1.90    2.20
   3   6  10    1.20    1.40
  -3   6 -10    0.00    1.50
  -4  -6 -10    6.70    2.10
  -4   6 -10    7.50    1.50
   4   6  10    4.10    1.60
  -5  -6 -10    0.20    2.20
  -5   6 -10   -1.80    1.20
   5   6  10    0.50    1.40
  -6   6 -10    6.20    1.30
   6   6  10    4.20    1.40
  -7   6 -10   -2.10    1.10
   7   6  10    2.30    2.00
  -8   6 -10    1.00    1.10
   8   6  10   -1.20    1.60
   6  -7 -10   -0.90    2.10
   5  -7 -10    4.60    1.70
   4  -7 -10    0.20    1.70
   3  -7 -10    3.00    1.90
   2  -7 -10   24.10    2.90
  -2   7  10   26.50    2.40
   1  -7 -10    3.70    1.90
  -1   7  10    4.50    1.40
   0  -7 -10   -0.20    1.80
   0   7  10    0.80    1.40
  -1  -7 -10    3.60    1.80
  -1   7 -10    1.50    2.50
   1   7  10    0.90    1.50
  -2  -7 -10   12.90    2.20
  -2   7 -10   19.00    2.50
   2   7  10   18.60    2.30
  -3  -7 -10   22.20    3.00
   3   7  10   18.90    2.60
  -3   7 -10   23.00    2.90
  -4  -7 -10   -1.80    1.90
   4   7  10    0.00    1.50
  -4   7 -10    0.40    1.70
  -5   7 -10    4.70    1.50
   5   7  10    0.70    2.70
  -6   7 -10    0.40    1.30
   6   7  10    5.10    2.00
  -7   7 -10    1.80    1.20
  -7   8  10    5.40    1.20
  -6   8  10    3.20    1.10
  -5   8  10   27.90    2.40
   4  -8 -10    7.00    1.80
  -4   8  10    6.20    1.40
   3  -8 -10    9.10    1.90
   2  -8 -10   30.90    2.90
  -2   8  10   33.20    2.70
   1  -8 -10    4.30    1.80
  -1   8  10    0.50    1.50
   0  -8 -10   10.90    1.90
   0   8  10    7.20    1.80
  -1  -8 -10   -1.00    2.20
   1   8  10    0.10    1.80
  -2  -8 -10    3.70    3.00
   2   8  10    5.00    2.00
  -3  -8 -10   -1.10    1.80
   3   8  10   -1.10    2.10
  10   0 -11   -1.30    1.10
   9   0 -11    2.00    1.20
   8   0 -11    1.20    1.30
   7   0 -11    0.20    1.40
   6   0 -11    0.20    1.40
   5   0 -11  165.38    7.70
  -5   0  11  145.79    7.60
   4   0 -11   -0.30    1.50
  -4   0  11   -0.20    1.80
  -3   0  11  566.14   24.50
   3   0 -11  561.54   24.60
   2   0 -11    0.30    1.30
  -2   0  11    1.30    1.50
   1   0 -11  387.06   17.40
  -1   0  11  398.26   17.30
   0   0 -11   -0.90    1.40
   0   0  11   -0.80    1.50
  -1   0 -11   22.00    2.40
   1   0  11   22.90    2.50
  -2   0 -11   -0.50    1.40
   2   0  11   -0.50    1.40
   3   0  11    0.10    1.40
  -3   0 -11    0.00    1.30
   4   0  11   -0.50    1.30
  -4   0 -11    2.10    1.30
   5   0  11  158.88    7.60
  -5   0 -11  158.28    7.60
   6   0  11    0.00    1.50
   7   0  11   87.49    4.50
  -7   0 -11   82.49    4.50
  -8   0 -11    3.10    1.70
   9   0  11    1.00    1.20
  10   0  11    1.70    1.20
  11  -1 -11    0.50    1.30
  11   1 -11   -1.30    1.00
  10  -1 -11    5.20    1.20
  10   1 -11    4.20    1.20
   9  -1 -11   -1.90    1.10
   9   1 -11    0.30    1.20
   8  -1 -11    2.10    1.40
   8   1 -11    3.00    1.40
   7  -1 -11   -1.70    1.70
   7   1 -11    1.70    1.70
  -7   1  11   -1.20    1.70
   6  -1 -11   59.29    3.80
   6   1 -11   60.89    3.90
  -6   1  11   57.59    3.80
   5  -1 -11   18.90    2.50
  -5   1  11   22.90    2.60
   5   1 -11   16.20    2.10
   4  -1 -11   44.60    3.40
  -4   1  11   51.29    3.40
   4   1 -11   47.40    3.50
  -3  -1  11   76.39    6.20
   3  -1 -11   86.59    4.70
   3   1 -11   82.99    4.70
  -3   1  11   77.99    4.60
   2  -1 -11  158.78    7.70
  -2  -1  11  151.58    7.70
   2   1 -11  157.88    7.70
  -2   1  11  163.88    7.70
   1  -1 -11   10.20    1.80
  -1  -1  11   13.50    2.20
  -1   1  11   12.50    1.80
   1   1 -11    8.20    1.80
   0  -1 -11  125.49    6.30
   0   1 -11  119.99    6.30
   0   1  11  127.49    6.30
   1  -1  11   31.50    2.80
  -1  -1 -11   31.60    2.70
  -1   1 -11   29.70    2.70
   1   1  11   29.70    2.70
   2  -1  11   20.60    2.70
  -2  -1 -11   22.20    2.40
  -2   1 -11   21.00    2.40
   2   1  11   21.90    2.50
   3  -1  11    8.90    1.70
  -3  -1 -11    7.60    1.60
  -3   1 -11    7.10    1.50
   3   1  11    5.60    1.60
  -4  -1 -11   18.00    2.30
   4  -1  11   18.50    2.50
  -4   1 -11   18.10    2.30
   4   1  11   19.70    2.30
   5  -1  11    4.00    1.50
  -5  -1 -11    2.70    1.60
   5   1  11    0.20    1.30
  -5   1 -11   -0.40    1.20
   6  -1  11    2.70    2.80
  -6  -1 -11    3.60    1.70
   6   1  11    1.10    2.40
   7  -1  11   10.90    1.60
  -7  -1 -11    8.90    2.00
   7   1  11   10.20    1.50
  -7   1 -11   13.00    1.60
   8  -1  11    2.60    1.30
   8   1  11    1.80    1.10
  -8   1 -11    1.30    1.20
   9  -1  11    8.30    2.50
  -9   1 -11    6.20    1.70
   9   1  11    4.80    1.20
  10   1  11    1.70    1.00
  11  -2 -11   -1.90    1.30
  11   2 -11    0.70    1.20
  10  -2 -11    1.60    1.20
  10   2 -11    3.30    1.30
   9  -2 -11   21.40    2.10
   9   2 -11   21.90    2.20
   8  -2 -11   10.50    1.50
  -8   2  11    9.60    1.70
   8   2 -11    9.70    1.60
   7  -2 -11   25.60    2.50
   7   2 -11   26.40    2.70
   6  -2 -11   -2.70    1.30
   6   2 -11    1.40    1.50
   5  -2 -11   48.70    3.30
   5   2 -11   44.60    3.50
   4  -2 -11    2.10    1.50
   4   2 -11   -0.30    1.50
   3  -2 -11    3.50    1.60
  -3   2  11    0.70    1.30
   3   2 -11    2.60    1.60
   2  -2 -11   16.30    2.10
  -2   2  11   18.00    2.40
   2   2 -11   15.10    2.10
   1  -2 -11    6.30    1.60
   1   2 -11    4.70    1.70
  -1   2  11    5.50    1.60
   0  -2 -11   25.70    2.70
   0   2  11   25.90    2.60
   0   2 -11   24.80    2.70
  -1  -2 -11  116.99    5.90
   1   2  11  109.79    5.80
  -1   2 -11  112.79    5.90
  -2  -2 -11   14.80    2.00
   2  -2  11   10.40    2.20
  -2   2 -11   13.10    1.80
   2   2  11   10.70    1.70
  -3  -2 -11   99.79    5.30
   3  -2  11   83.09    5.20
   3   2  11   98.09    5.10
  -3   2 -11   97.39    5.10
  -4  -2 -11   56.09    3.90
   4   2  11   63.19    3.80
  -4   2 -11   62.39    3.80
  -5  -2 -11    4.00    2.40
   5   2  11    2.40    1.30
  -5   2 -11    3.50    1.40
   6  -2  11    2.70    1.70
   6   2  11    2.60    1.40
  -6   2 -11    3.90    1.40
   7  -2  11    1.80    1.70
  -7   2 -11    0.80    1.10
   7   2  11   -1.00    1.10
  -8   2 -11   -1.60    1.10
   8   2  11   -0.10    1.00
  -9   2 -11    6.00    2.10
   9   2  11    8.60    1.20
  10   2  11    6.70    1.20
  10  -3 -11    1.10    1.40
  10   3 -11    0.40    1.40
   9  -3 -11   25.90    2.30
   9   3 -11   27.50    2.70
  -9   3  11   22.10    3.00
   8  -3 -11    3.80    1.30
   8   3 -11    3.80    1.50
   7  -3 -11    6.20    1.50
   7   3 -11    8.40    1.70
   6  -3 -11    5.00    2.80
   6   3 -11   -0.20    1.70
   5  -3 -11    1.10    1.60
   5   3 -11   -1.30    1.50
   4  -3 -11    5.80    1.70
   4   3 -11    6.90    1.80
   3  -3 -11   17.10    2.10
   3   3 -11   14.60    2.10
   2  -3 -11   10.80    1.90
   2   3 -11   11.70    1.90
  -2   3  11    6.60    1.70
   1  -3 -11   -1.00    1.60
  -1   3  11   -1.20    1.30
   1   3 -11    1.00    1.50
   0  -3 -11   17.90    2.20
   0   3  11   21.80    2.50
   0   3 -11   26.00    2.60
  -1  -3 -11    9.10    1.90
   1   3  11    8.50    1.60
  -1   3 -11    7.20    1.70
  -2  -3 -11   -2.20    2.00
   2   3  11    2.00    1.30
  -2   3 -11    2.90    1.50
   3   3  11    2.00    1.30
  -3   3 -11    1.20    1.40
  -4   3 -11    4.70    1.40
   4   3  11    6.20    1.50
  -5   3 -11   16.60    2.20
   6   3  11   22.30    2.20
  -6   3 -11   19.40    2.10
  -7   3 -11    6.90    1.30
   7   3  11    7.60    1.30
  -8   3 -11    2.00    1.10
   8   3  11    4.30    1.10
  -9   3 -11    2.40    1.30
  10   3  11    1.30    0.90
   9   4 -11   -0.30    1.90
   8   4 -11    2.10    1.70
   7  -4 -11    3.80    1.80
   7   4 -11   -0.20    1.60
   6  -4 -11    5.20    1.80
   6   4 -11    5.40    1.70
   5  -4 -11    2.90    1.90
   5   4 -11    4.40    1.80
   4  -4 -11    3.20    3.10
   4   4 -11    1.10    2.00
   3  -4 -11   -0.10    2.90
   3   4 -11    3.20    1.70
   2  -4 -11    4.90    2.40
  -2   4  11    1.10    1.30
   2   4 -11    0.70    1.60
  -1   4  11    5.50    1.50
   1   4 -11    5.70    1.70
   0   4  11   57.19    3.60
   0   4 -11   55.29    3.80
   1   4  11    2.20    1.40
  -1   4 -11    2.60    1.40
   2   4  11   68.79    4.10
  -2   4 -11   75.99    4.20
   3   4  11   -0.30    1.30
  -3   4 -11    2.20    1.40
  -4   4 -11   -2.80    1.50
   5   4  11    1.60    1.30
  -5   4 -11    1.10    1.20
  -6   4 -11    1.50    1.20
   6   4  11    3.20    1.20
   7   4  11    7.70    1.30
  -7   4 -11    5.90    1.20
   8   4  11   -1.10    1.00
  -8   4 -11   -0.30    0.90
  -9   4 -11    3.40    1.10
   9   4  11    2.50    1.10
  -9   5  11    1.40    1.10
   7   5 -11   -4.50    3.70
   6   5 -11    3.30    2.20
   5   5 -11    1.40    1.90
   4   5 -11    2.70    2.00
   3   5 -11   14.30    2.10
  -2   5  11   -1.60    1.20
   2   5 -11    2.10    1.70
  -1   5  11   18.10    2.20
   1   5 -11   11.20    3.60
   0   5  11    2.10    1.40
   1   5  11    5.80    2.60
  -2   5 -11    1.10    1.60
   2   5  11    1.40    2.00
   3   5  11    2.20    1.40
  -3   5 -11    0.40    1.40
   4   5  11    0.00    1.20
  -4   5 -11   -0.20    1.20
  -5   5 -11    9.50    1.40
   5   5  11   10.50    1.50
  -6   5 -11    1.70    1.10
   6   5  11    1.30    1.10
  -7   5 -11    3.20    1.10
   7   5  11    2.20    1.20
  -8   5 -11   10.90    1.50
   8   5  11   11.70    1.50
  -8   6  11    4.40    1.00
  -3   6  11    4.60    1.20
  -2   6  11    2.10    1.20
   2   6 -11    0.50    2.10
   1   6 -11   -2.00    1.90
  -1   6  11    0.00    1.20
   0   6  11    5.00    1.40
   0   6 -11    4.40    1.90
   1   6  11    1.60    1.20
  -1   6 -11   -0.30    1.70
   2   6  11   22.80    2.30
  -2   6 -11   21.70    2.60
   3   6  11    2.80    1.40
  -3   6 -11    1.40    1.50
  -4   6 -11    3.00    1.40
   4   6  11    4.40    1.40
  -5   6 -11    1.10    1.30
   5   6  11   -0.40    1.30
  -6   6 -11    3.40    1.30
   6   6  11    2.90    1.60
   7   6  11    3.40    1.40
  -7   6 -11   -1.00    1.10
  -7   7  11   -1.50    0.90
  -6   7  11    1.00    1.20
  -5   7  11    4.20    1.10
  -4   7  11    1.70    1.10
  -3   7  11    2.30    1.10
  -2   7  11    1.80    1.20
  -1   7  11    7.10    1.40
   0   7  11   -0.80    1.20
   1   7  11    2.60    1.30
  -1   7 -11    3.20    2.80
  -2   7 -11   -2.00    3.20
   2   7  11    4.90    1.40
  -3   7 -11    3.30    2.40
   3   7  11    1.60    1.50
   4   7  11    1.00    1.50
  -4   7 -11   -0.40    1.60
  -5   7 -11   -3.40    1.30
   5   7  11    0.10    1.70
  -5   8  11    2.00    1.10
  -4   8  11    3.00    1.30
  -3   8  11   -1.90    1.20
  -2   8  11    1.50    1.30
  -1   8  11   26.20    2.30
   0   8  11    3.50    1.50
   1   8  11    0.90    1.60
  10   0 -12    2.10    1.70
   9   0 -12    0.10    1.10
   8   0 -12   19.40    2.10
   7   0 -12    0.50    1.20
   6   0 -12   41.20    3.10
   5   0 -12    1.60    1.40
   4   0 -12   24.00    2.60
  -4   0  12   16.00    2.20
   3   0 -12    1.70    1.40
  -3   0  12    4.50    1.70
   2   0 -12  119.89    6.10
  -2   0  12  115.39    6.10
  -1   0  12    0.90    1.50
   1   0 -12   -0.60    1.40
   0   0 -12   17.40    2.30
   0   0  12   17.40    2.10
   1   0  12    0.50    1.50
  -1   0 -12   -0.90    1.30
  -2   0 -12  104.39    5.40
   3   0  12   -0.20    1.40
  -3   0 -12    0.10    1.30
   4   0  12    0.40    1.50
  -4   0 -12   -0.90    1.90
  -5   0 -12    1.90    1.40
   5   0  12   -1.70    1.20
  -6   0 -12    1.00    1.30
   6   0  12    1.70    1.30
  -7   0 -12   -0.80    1.50
   7   0  12    2.00    1.20
   8   0  12    2.10    1.20
  10  -1 -12   -0.60    1.10
  10   1 -12    1.80    1.00
   9  -1 -12    2.90    1.10
   9   1 -12    3.60    1.20
   8  -1 -12   25.00    2.30
   8   1 -12   27.00    2.40
   7  -1 -12    6.70    1.40
   7   1 -12    6.30    1.40
   6  -1 -12   52.39    3.40
  -6   1  12   49.70    3.60
   6   1 -12   52.59    3.50
   5  -1 -12   33.20    2.70
   5   1 -12   31.60    2.80
  -5   1  12   25.30    2.80
   4  -1 -12   35.20    2.90
  -4   1  12   31.60    2.90
   4   1 -12   35.40    2.80
   3  -1 -12   68.89    4.00
   3   1 -12   58.19    4.00
  -3   1  12   69.59    3.90
   2  -1 -12  118.99    6.10
  -2   1  12  120.09    6.00
   2   1 -12  120.09    6.10
   1  -1 -12    1.10    1.40
  -1  -1  12    0.80    2.00
   1   1 -12    2.10    1.50
  -1   1  12    0.90    1.40
   0  -1 -12   17.80    2.30
   0  -1  12   18.90    2.30
   0   1 -12   19.60    2.40
   0   1  12   18.90    2.50
  -1  -1 -12    0.50    1.30
   1  -1  12   -2.10    1.70
  -1   1 -12   -0.80    1.30
   1   1  12    0.90    1.50
  -2  -1 -12   -1.10    1.30
   2  -1  12    3.50    1.70
   2   1  12    2.70    1.40
  -2   1 -12    1.20    1.30
   3  -1  12   -0.30    1.60
  -3  -1 -12    1.00    1.30
  -3   1 -12    1.40    1.30
   3   1  12    1.60    1.40
   4  -1  12   23.50    2.60
  -4  -1 -12   18.70    2.40
  -4   1 -12   23.60    2.20
   4   1  12   19.70    3.20
  -5  -1 -12   -0.10    1.50
   5  -1  12   -0.10    1.40
  -5   1 -12   -0.20    1.10
   5   1  12    0.60    1.20
   6  -1  12   -1.50    1.40
  -6  -1 -12    2.10    1.80
  -6   1 -12   -0.10    1.10
   6   1  12    0.00    1.10
   7  -1  12    0.40    1.40
   7   1  12    1.30    1.10
  -7   1 -12    0.60    1.20
   8   1  12   -0.80    1.00
  -8   1 -12    0.50    1.40
   9   1  12   -0.30    1.10
  10  -2 -12    1.30    1.40
  10   2 -12    0.20    1.30
   9  -2 -12    2.70    1.20
   9   2 -12    5.30    1.40
   8  -2 -12    4.90    1.30
   8   2 -12    2.70    1.30
   7  -2 -12   22.90    2.10
  -7   2  12   19.60    2.50
   7   2 -12   20.00    2.20
   6  -2 -12   10.00    1.60
  -6   2  12    7.50    1.60
   6   2 -12    8.00    1.60
  -5   2  12   -2.30    1.40
   5   2 -12    0.10    1.60
   4  -2 -12   10.60    1.80
   4   2 -12   10.40    1.80
  -4   2  12   10.40    1.70
   3  -2 -12    3.60    1.50
   3   2 -12    3.40    1.50
  -3   2  12    7.00    1.50
   2  -2 -12   -0.20    1.40
   2   2 -12    1.20    1.40
  -2   2  12   -2.20    1.30
   1  -2 -12   19.40    2.50
  -1   2  12   16.30    2.00
   1   2 -12   14.90    2.00
   0  -2 -12   44.20    3.30
   0   2 -12   43.40    3.20
   0   2  12   41.20    3.10
  -1  -2 -12    3.70    1.40
   1   2  12    1.30    1.30
  -1   2 -12    0.50    1.30
  -2  -2 -12   24.60    2.60
   2   2  12   27.70    2.50
  -2   2 -12   25.30    2.50
  -3  -2 -12    4.20    2.10
   3   2  12    5.00    1.40
  -3   2 -12    4.90    1.40
  -4  -2 -12   14.90    2.20
  -4   2 -12   17.30    3.00
   4   2  12   17.30    2.20
   5   2  12   -0.10    1.20
  -5   2 -12    1.80    1.20
  -6   2 -12   -0.40    1.00
   6   2  12    2.10    1.10
   7   2  12    0.70    1.10
  -7   2 -12    0.70    1.10
  -8   2 -12    0.10    1.70
   8   2  12   -0.20    1.00
   9   2  12    3.60    1.00
   9   3 -12   11.20    1.70
   8   3 -12    0.20    1.40
  -8   3  12    2.00    2.70
   7  -3 -12    3.10    1.50
  -7   3  12    8.00    1.40
   7   3 -12    5.10    1.50
   6  -3 -12   15.10    1.80
   6   3 -12   14.40    1.90
  -6   3  12   15.90    1.90
   5  -3 -12    3.30    1.50
  -5   3  12    1.50    1.20
   5   3 -12    2.20    1.50
   4  -3 -12    1.30    1.60
   4   3 -12    1.50    1.60
  -3   3  12    1.50    1.30
   3   3 -12   -0.80    1.50
   2  -3 -12   -1.40    2.40
   2   3 -12   -0.70    1.40
  -2   3  12    1.10    1.30
   1  -3 -12    7.80    2.40
  -1   3  12   12.20    1.70
   1   3 -12   11.60    1.80
   0   3 -12   24.30    2.50
   0   3  12   19.20    2.30
   1   3  12   45.60    3.10
  -1   3 -12   40.00    3.10
  -2   3 -12   -0.10    1.30
   2   3  12    0.40    1.30
  -3   3 -12   20.90    2.60
   3   3  12   20.10    2.60
  -4   3 -12   20.30    2.30
   4   3  12   23.70    2.20
  -5   3 -12    4.70    1.20
   5   3  12    2.00    1.20
   6   3  12    0.80    1.00
  -6   3 -12    1.10    1.00
  -7   3 -12   -1.50    0.90
   7   3  12    0.40    1.00
  -8   3 -12    1.50    1.00
   8   3  12   -1.60    1.40
   9   3  12    2.50    1.20
  -8   4  12   -0.40    1.20
   8   4 -12    2.40    1.80
  -7   4  12   -0.50    1.10
   7   4 -12    0.70    1.60
   6   4 -12    1.20    1.50
  -6   4  12   -1.10    1.00
  -5   4  12    1.50    1.10
   5   4 -12    0.20    1.50
  -4   4  12    1.00    1.20
   4   4 -12    3.50    1.60
  -3   4  12    3.90    1.30
   3   4 -12    4.10    1.50
   2   4 -12    1.80    1.50
  -2   4  12    1.00    1.30
   1   4 -12   -0.80    1.50
   0   4 -12    8.00    1.80
  -1   4 -12    5.10    1.60
   1   4  12    1.10    1.40
   2   4  12   19.10    2.20
  -2   4 -12   16.60    2.30
   3   4  12   26.20    2.30
  -3   4 -12   25.90    2.40
  -4   4 -12    2.30    1.20
   4   4  12    2.10    1.20
  -5   4 -12   38.90    2.50
   5   4  12   35.50    2.50
  -6   4 -12    7.80    1.20
   6   4  12    5.00    1.20
  -7   4 -12    5.50    1.10
   7   4  12    5.50    1.20
  -8   4 -12    0.00    1.00
   8   4  12   -1.20    1.00
  -7   5  12   -0.40    1.00
   6   5 -12   -3.00    2.20
  -6   5  12    2.30    1.00
  -5   5  12    0.30    0.90
   5   5 -12    2.10    1.90
   4   5 -12    6.40    1.80
  -4   5  12    4.30    1.20
  -3   5  12    3.50    1.20
   3   5 -12    6.00    1.80
   2   5 -12    0.30    1.50
  -2   5  12   -1.10    1.10
  -1   5  12    5.60    1.30
   1   5 -12    7.10    1.60
   0   5  12   -0.50    1.10
   0   5 -12   -0.60    1.40
  -1   5 -12   -2.00    1.30
   1   5  12   -1.30    1.00
   2   5  12   -1.40    1.10
  -2   5 -12   -1.00    1.30
   3   5  12    0.30    1.10
  -3   5 -12    1.90    1.30
   4   5  12    6.50    1.30
  -4   5 -12    7.50    1.40
  -5   5 -12    1.60    1.10
   5   5  12    2.70    1.10
  -6   5 -12   -0.50    1.00
   6   5  12    0.90    1.20
  -7   5 -12   -1.00    1.00
   7   5  12   -1.20    1.00
  -7   6  12    0.70    0.90
  -6   6  12    4.30    1.40
  -5   6  12    0.10    0.90
  -4   6  12   -0.70    1.00
  -3   6  12    0.60    1.00
   2   6 -12    7.00    3.80
  -2   6  12    9.00    1.40
   1   6 -12    1.60    2.00
  -1   6  12    1.10    1.10
   0   6 -12    7.20    1.90
   0   6  12    3.90    1.20
  -1   6 -12    2.60    1.70
   1   6  12    0.70    1.20
  -2   6 -12    5.00    1.60
   2   6  12    6.70    1.30
   3   6  12   23.10    2.20
  -3   6 -12   24.90    2.20
   4   6  12    7.50    1.40
  -4   6 -12    6.80    2.00
   5   6  12   -0.90    1.20
  -5   6 -12    1.30    1.20
   6   6  12   -1.20    2.60
  -6   6 -12    0.10    1.00
  -5   7  12   -0.50    0.90
  -4   7  12   -2.00    1.00
  -3   7  12    1.60    1.30
  -2   7  12    0.60    1.00
  -1   7  12    6.70    1.30
   0   7  12    2.40    1.20
   1   7  12    1.30    1.70
   2   7  12   -0.10    1.30
   3   7  12    3.30    1.30
   9   0 -13    1.70    1.10
   8   0 -13    2.40    1.10
   7   0 -13    3.40    1.20
   6   0 -13    1.10    1.20
   5   0 -13  154.78    7.30
   4   0 -13   -0.70    1.30
  -3   0  13   71.49    6.20
   3   0 -13  102.39    4.90
  -2   0  13   -0.20    1.70
   1   0 -13   61.29    3.60
  -1   0  13   56.69    3.80
   0   0 -13    0.50    1.20
   0   0  13   -0.60    1.60
   1   0  13   -1.80    1.50
   2   0  13   -1.10    1.40
  -2   0 -13   -1.10    1.20
   3   0  13    1.20    1.30
  -3   0 -13   -1.00    1.10
   4   0  13    3.40    1.30
  -4   0 -13    0.90    1.20
  -5   0 -13   14.40    1.70
   5   0  13   12.20    1.60
   6   0  13   -0.50    1.30
  -6   0 -13    1.50    1.80
   7   0  13    0.10    1.50
   9  -1 -13    0.60    1.10
   9   1 -13    0.50    1.10
   8  -1 -13   16.30    1.70
   8   1 -13   15.80    1.90
   7  -1 -13   -0.70    1.10
   7   1 -13   -0.80    1.10
   6  -1 -13   67.99    3.70
   6   1 -13   69.69    3.80
   5  -1 -13   23.60    2.30
   5   1 -13   24.90    2.30
  -5   1  13   26.90    3.30
   4  -1 -13    6.60    1.40
  -4   1  13    7.70    1.70
   4   1 -13    6.20    1.40
   3  -1 -13    3.70    1.50
  -3   1  13    7.10    1.60
   3   1 -13    0.40    1.40
   2  -1 -13    0.40    1.50
  -2   1  13    1.50    1.40
  -1   1  13   14.20    2.10
   1   1 -13   14.20    2.10
   0   1  13    1.70    1.70
  -1  -1 -13   11.00    1.70
   1  -1  13    8.50    2.10
   1   1  13    9.90    1.70
  -2  -1 -13    1.40    1.30
   2  -1  13    1.90    1.70
  -2   1 -13    0.90    1.20
   2   1  13    1.00    1.30
   3  -1  13    3.20    1.70
  -3  -1 -13    4.20    1.30
  -3   1 -13    3.70    1.20
   3   1  13    2.40    1.30
  -4  -1 -13    4.20    1.60
   4  -1  13    3.80    1.60
   4   1  13    2.90    1.20
  -4   1 -13    1.50    1.10
  -5  -1 -13    0.60    1.80
   5   1  13    0.20    1.10
  -5   1 -13   -1.20    1.10
   6   1  13   -0.20    1.20
  -6   1 -13   -0.20    1.00
  -7   1 -13   -0.20    1.40
   9   2 -13   17.30    1.80
   8  -2 -13    8.10    1.80
   8   2 -13    6.90    1.40
   7  -2 -13    1.10    1.20
   7   2 -13    1.10    1.20
   6  -2 -13   11.20    1.50
   6   2 -13   10.40    1.60
  -6   2  13   11.80    1.70
   5  -2 -13    3.90    1.30
   5   2 -13    1.80    1.30
  -5   2  13    3.20    1.40
   4  -2 -13    4.50    1.30
   4   2 -13    1.20    1.30
  -4   2  13    2.20    1.20
   3  -2 -13    0.10    1.30
  -3   2  13    0.80    1.30
   3   2 -13    0.90    1.30
   2  -2 -13    0.60    1.30
  -2   2  13   -0.70    1.20
   2   2 -13   -0.50    1.20
   1  -2 -13    6.60    1.50
   1   2 -13    5.40    1.50
  -1   2  13    7.50    1.50
   0  -2 -13   -2.50    1.30
   0   2 -13   -1.80    1.20
   0   2  13   -2.30    1.20
  -1  -2 -13    0.60    1.50
   1   2  13   -0.80    1.20
  -1   2 -13    1.20    1.30
  -2  -2 -13    9.20    1.70
  -2   2 -13    7.70    1.40
   2   2  13    9.30    1.50
  -3  -2 -13   17.20    2.30
  -3   2 -13   23.40    2.20
   3   2  13   19.80    2.00
   4   2  13    3.70    1.20
  -4   2 -13    5.40    1.20
  -5   2 -13    0.90    1.10
   5   2  13    0.70    1.00
  -6   2 -13    1.50    1.10
   6   2  13    3.10    1.10
  -7   2 -13    1.90    1.10
   8   2  13    0.10    1.80
   8   3 -13    1.30    1.50
   7   3 -13    3.70    1.40
  -7   3  13    4.90    2.50
   6  -3 -13    0.70    1.80
   6   3 -13   -1.10    1.20
  -6   3  13    0.10    1.30
   5  -3 -13    4.70    1.40
   5   3 -13    3.30    1.30
  -5   3  13    1.80    1.30
   4  -3 -13    8.90    1.60
  -4   3  13    7.20    1.40
   4   3 -13    9.00    1.50
   3  -3 -13   23.80    2.50
  -3   3  13   24.30    2.20
   3   3 -13   22.20    2.40
   2  -3 -13    2.20    1.60
  -2   3  13    0.30    1.20
   2   3 -13    1.00    1.30
   1  -3 -13   10.60    1.90
  -1   3  13   13.60    1.60
   1   3 -13   12.10    1.70
   0  -3 -13    3.60    2.30
   0   3 -13    5.20    1.40
   0   3  13    2.80    1.20
   1   3  13   97.49    4.90
  -1   3 -13   95.59    5.00
  -2   3 -13    7.40    1.30
   2   3  13    8.80    1.40
  -3   3 -13   16.90    2.00
   3   3  13   18.50    1.90
  -4   3 -13    7.40    1.30
   4   3  13    9.50    1.30
  -5   3 -13   -0.70    1.00
   5   3  13    0.90    1.00
   6   3  13   10.00    1.20
  -6   3 -13   10.50    1.30
   7   3  13   -1.70    0.90
  -7   3 -13   -1.50    1.00
   7   4 -13    0.90    1.60
  -7   4  13    1.20    1.30
  -6   4  13   -1.60    1.00
   6   4 -13    5.60    2.50
   5   4 -13    2.20    1.40
  -5   4  13    0.50    1.00
   4   4 -13    3.30    1.40
  -4   4  13    3.40    1.10
  -3   4  13    4.90    1.20
   3   4 -13   10.60    1.60
   2   4 -13   16.60    2.20
  -2   4  13   17.50    1.90
  -1   4  13    1.30    1.10
   1   4 -13    1.10    1.30
   0   4  13    6.00    1.30
   0   4 -13    4.70    1.40
  -1   4 -13   -1.00    1.20
   1   4  13   -0.30    1.00
   2   4  13    0.60    1.10
  -2   4 -13   -0.70    1.10
   3   4  13    6.80    1.20
  -3   4 -13    4.90    1.30
  -4   4 -13    4.40    1.10
   4   4  13    0.00    1.00
   5   4  13   -0.80    1.00
  -5   4 -13   -0.20    1.00
  -6   4 -13    1.00    1.00
   6   4  13   -1.30    0.90
  -6   5  13    0.50    1.00
   5   5 -13    6.80    2.10
   4   5 -13    0.40    1.70
  -4   5  13   -1.60    1.00
  -3   5  13   27.40    2.10
   3   5 -13   30.20    3.00
  -2   5  13   14.40    1.80
   2   5 -13    9.20    1.80
  -1   5  13    3.30    1.10
   1   5 -13    4.10    1.50
   0   5  13    7.10    1.30
   0   5 -13    7.70    1.50
  -1   5 -13    1.70    1.30
   1   5  13    1.80    1.10
  -2   5 -13   -0.80    1.20
   2   5  13    0.20    1.00
   3   5  13   -0.50    1.00
  -3   5 -13   -0.10    1.20
   4   5  13    1.10    1.10
  -5   5 -13   -1.30    1.10
   5   5  13   -1.30    1.00
  -6   5 -13   -0.80    1.00
  -5   6  13    0.80    0.90
  -4   6  13    5.70    1.10
  -3   6  13   -0.60    0.90
  -2   6  13   -1.60    1.00
   1   6 -13    3.40    2.20
  -1   6  13    5.30    1.10
   0   6 -13    3.60    1.80
   0   6  13    6.00    1.10
  -1   6 -13    3.90    1.60
   1   6  13    5.80    1.20
   2   6  13    0.20    1.70
  -2   6 -13    1.80    1.50
   3   6  13   32.60    2.20
   4   6  13    3.10    1.10
  -2   7  13   -0.50    0.90
  -1   7  13   -0.20    1.00
   0   7  13    0.20    1.00
   8   0 -14   -1.40    0.90
   7   0 -14   -0.90    1.10
   6   0 -14    1.20    1.10
   5   0 -14   -1.30    1.00
   4   0 -14   -0.50    1.10
   3   0 -14    0.00    1.10
   2   0 -14   16.20    2.00
   1   0 -14    1.10    1.10
   0   0 -14   54.29    3.20
  -1   0 -14   -0.50    1.00
   1   0  14    2.00    1.50
  -2   0 -14    0.60    1.10
   2   0  14    2.40    1.50
  -3   0 -14    0.20    1.10
   3   0  14    0.00    1.60
  -4   0 -14    1.40    1.20
   4   0  14    1.80    1.90
  -5   0 -14   -0.30    1.70
   8   1 -14    3.00    1.00
   7  -1 -14    4.10    1.10
   6  -1 -14   14.20    1.60
   6   1 -14   16.10    1.70
   5  -1 -14    0.10    1.10
   5   1 -14   -0.50    1.10
   4  -1 -14    6.60    1.30
   4   1 -14    6.90    1.30
   3  -1 -14   -0.10    1.10
  -3   1  14    4.20    2.60
   3   1 -14    0.50    1.10
   2  -1 -14    2.10    1.10
   2   1 -14    3.60    1.20
  -2   1  14    3.30    1.50
   1  -1 -14    0.10    1.10
  -1   1  14   -1.60    1.40
   1   1 -14   -0.10    1.10
   0  -1 -14    2.70    1.30
   0   1 -14    4.40    1.20
   0   1  14    3.40    1.40
  -1  -1 -14    3.30    1.20
   1   1  14    2.50    1.30
  -1   1 -14    0.50    1.00
  -2  -1 -14    6.30    1.40
   2   1  14    9.40    1.50
  -2   1 -14    7.00    1.20
  -3  -1 -14    2.90    1.50
  -3   1 -14    0.80    1.10
   3   1  14    0.20    1.10
  -4   1 -14   -0.30    1.00
   4   1  14   -0.50    1.10
  -5   1 -14    3.00    1.50
   5   1  14    3.40    1.50
   7   2 -14    2.00    1.20
   6  -2 -14    3.10    1.30
   6   2 -14    2.50    1.10
   5  -2 -14   -0.90    1.20
   5   2 -14   -1.30    1.10
   4  -2 -14    4.20    1.20
   4   2 -14    3.90    1.20
  -4   2  14    2.30    1.80
   3  -2 -14    2.20    1.30
   3   2 -14   -1.30    1.10
  -3   2  14    3.00    1.30
   2  -2 -14    0.70    1.30
   2   2 -14    2.20    1.10
  -2   2  14    1.10    1.30
   1  -2 -14    0.10    1.30
  -1   2  14    2.20    1.60
   1   2 -14    0.30    1.10
   0  -2 -14    1.10    1.50
   0   2  14    1.00    1.20
   0   2 -14    3.20    1.10
  -1  -2 -14    5.30    1.90
   1   2  14    2.90    1.10
  -1   2 -14    1.00    1.00
   2   2  14    1.40    1.20
  -2   2 -14    3.40    1.10
  -3   2 -14    0.70    1.10
   3   2  14   -1.20    1.00
  -4   2 -14    1.10    1.00
   4   2  14    1.10    1.00
   5   2  14   -1.00    1.60
   6   2  14   -0.40    1.00
  -6   2 -14    2.60    2.30
   7   3 -14    1.70    1.20
   6   3 -14    4.50    1.30
   5   3 -14   -2.40    1.10
  -5   3  14   -1.60    1.40
  -4   3  14    1.60    1.20
   4   3 -14    5.00    1.30
  -3   3  14    3.90    1.20
   3   3 -14    3.70    1.20
  -2   3  14    9.00    1.30
   2   3 -14   11.50    1.50
   1   3 -14    4.80    1.20
  -1   3  14    5.60    1.20
   0   3  14   -0.90    1.10
   0   3 -14   -2.00    1.00
   1   3  14    3.70    1.10
  -1   3 -14    3.60    1.10
  -2   3 -14    1.30    1.10
   2   3  14    2.20    1.00
   3   3  14   -0.20    1.00
  -3   3 -14    1.70    1.00
  -4   3 -14    0.30    1.00
   4   3  14   -0.30    1.00
   5   3  14    2.00    1.00
  -5   3 -14    0.80    1.00
   6   3  14   -0.90    1.50
  -5   4  14    1.30    1.20
   5   4 -14   -1.30    1.40
  -4   4  14    0.70    1.30
   4   4 -14    0.40    1.50
   3   4 -14    6.00    1.40
  -3   4  14    4.80    1.10
  -2   4  14   19.60    1.90
   2   4 -14   23.50    2.10
   1   4 -14    4.20    1.20
  -1   4  14    3.40    1.10
   0   4  14    9.70    1.40
   0   4 -14   13.40    1.80
  -1   4 -14   -1.00    1.10
   1   4  14   -0.10    1.00
   2   4  14    1.40    1.00
  -2   4 -14    0.00    1.10
  -3   4 -14    0.00    1.40
   3   4  14    0.00    1.00
  -4   4 -14    0.50    1.00
   4   4  14   -0.20    1.00
  -5   4 -14   -1.70    0.90
   5   4  14   -1.70    0.80
  -4   5  14    2.70    1.00
  -3   5  14    8.20    1.10
   3   5 -14    5.10    2.00
  -2   5  14    2.60    1.30
   2   5 -14    1.20    1.50
   1   5 -14    0.80    1.50
  -1   5  14    1.40    1.40
   0   5  14   25.90    3.00
   0   5 -14   33.80    2.50
  -1   5 -14    0.80    1.30
   1   5  14    1.30    1.60
  -2   5 -14   25.80    2.10
   2   5  14   21.30    1.90
   3   5  14   -1.20    0.90
  -3   5 -14   -0.80    1.20
  -2   6  14    2.30    1.00
  -1   6  14    2.10    1.00
   0   6  14    7.20    1.10
   6   0 -15    1.00    0.80
   5   0 -15    2.20    1.10
   4   0 -15   -0.40    1.10
   3   0 -15    2.90    1.10
   2   0 -15   -0.80    1.00
   1   0 -15    2.30    1.00
   0   0 -15    1.30    1.10
  -1   0 -15    3.00    1.20
  -2   0 -15   -1.40    1.80
  -3   0 -15    0.00    1.40
   6   1 -15   -1.60    0.90
   5  -1 -15    1.30    1.20
   5   1 -15    1.40    1.10
   4  -1 -15   -0.80    1.20
   4   1 -15   -0.50    1.00
   3  -1 -15    2.20    1.60
   3   1 -15    5.60    1.10
   2  -1 -15    0.80    1.10
   2   1 -15    1.10    0.90
   1  -1 -15    6.10    1.60
   1   1 -15    2.70    1.10
   0  -1 -15    1.10    1.50
   0   1 -15    2.20    1.00
  -1  -1 -15    3.90    1.50
  -1   1 -15    2.20    1.00
  -2   1 -15    3.40    1.00
  -3   1 -15    0.60    1.10
   6   2 -15    2.10    1.20
   5   2 -15    1.00    1.00
   4   2 -15   12.00    1.90
   3   2 -15    4.90    1.10
   2   2 -15    5.10    1.20
  -1   2  15    6.00    1.60
   1   2 -15    5.30    1.10
   0   2  15    0.90    1.40
   0   2 -15    1.50    1.00
  -1   2 -15   -0.10    1.00
   1   2  15   -1.30    1.30
  -2   2 -15    4.10    1.40
   2   2  15    4.70    1.30
  -4   2 -15   -0.80    1.10
   5   3 -15    0.10    1.60
   4   3 -15    3.70    1.10
   3   3 -15   18.00    1.90
  -2   3  15   -2.60    1.30
   2   3 -15    1.10    1.50
   1   3 -15    2.70    1.60
  -1   3  15    2.10    1.20
   0   3  15    5.80    1.20
   1   3  15    1.40    1.20
  -2   3 -15    0.10    1.00
   2   3  15    0.70    1.00
   3   3  15    0.60    1.60
  -3   3 -15    0.00    1.00
   2   4 -15    2.80    1.20
  -1   4  15    3.50    1.00
   1   4 -15    4.10    1.10
   0   4  15    2.60    1.10
   0   4 -15    5.60    1.10
   1   4  15    1.10    0.80
  -1   4 -15    1.00    1.10
  -2   4 -15    2.20    1.10
   2   1 -16    3.70    1.00
   1   1 -16   -0.80    1.00
   0   1 -16   -0.60    1.60
   1   2 -16    2.50    1.10
   0   0   0    0.00    0.00
_chemical_name_systematic
)
3-(3methyl-but-2-enyl)-1,4-dioxonaphthalen-2-yl)acetato
)
_chemical_name_common             'lapachol acetate'
_chemical_melting_point           352(1)
_chemical_formula_moiety          'C17 H16 O4'
_computing_structure_solution     'SHELXT 2014/5 (Sheldrick, 2014)'
_computing_data_collection        'APEX II (Bruker, 2014)'
_computing_cell_refinement        'APEX II (Bruker, 2014)'
_computing_data_reduction         'APEX II (Bruker, 2014)'
_computing_structure_solution     'SHELXT (Sheldrick, 2015)'
_computing_structure_refinement 'SHELXL-2018/3 (Sheldrick, 2008)'
_computing_molecular_graphics     'Mercury CSD 4.1.2 (Build 246535) '
_computing_publication_material   'publCIF 1.9.21_c'
_cell_measurement_reflns_used     7958
_cell_measurement_theta_min       4.9115
_cell_measurement_theta_max       75.657
_exptl_crystal_description        block
_exptl_crystal_colour             yellow
_exptl_absorpt_correction_type    multi-scan
_exptl_absorpt_correction_T_min   0.6543
_exptl_absorpt_correction_T_max   0.7542
_exptl_absorpt_process_details
)
 SADABS 2016/2: Krause, L. <i>et al.</i>,(2015)
)
_diffrn_source                    'Cu Incoatec microsource'
_diffrn_measurement_device_type   'Bruker D8 Venture/Photon 100 CMOS'
_diffrn_measurement_method        '\j and \w scans'
_diffrn_detector_area_resol_mean  10.4167
_atom_sites_solution_primary      dual
_atom_sites_solution_secondary    difmap
;
_shelx_hkl_checksum     49233
_shelx_res_file
;
TITL cu_20161020_GT_MAM_AcLP_0m_a.res in P2(1)/n
    cu_20161020_GT_MAM_AcLP_revised.res
    created by SHELXL-2018/3 at 23:44:21 on 08-Aug-2019
REM Old TITL cu_20161020_GT_MAM_AcLP_0m in P2(1)/n
REM SHELXT solution in P2(1)/n
REM R1 0.159,  Rweak 0.006,  Alpha 0.027,  Orientation as input
REM Formula found by SHELXT:  C17 O4
CELL  1.54178  12.0914   9.4741  12.7761   90.000   92.943   90.000
ZERR    4.000   0.0008   0.0006   0.0009    0.000    0.004    0.000
LATT  1
SYMM 1/2-X, 1/2+Y, 1/2-Z
SFAC C H O
UNIT 68 64 16
TEMP 23.010
L.S. 20
BOND $H
LIST 4
ACTA
SIZE  0.176 0.224 0.258
CONF
FMAP 2
PLAN 10
WGHT    0.053000    0.346300
FVAR       0.62434   0.78637
O1    3    0.221820    0.342972    0.342327    11.00000    0.09030    0.06517 =
         0.04844    0.00538   -0.01622   -0.00466
C1    1    0.258768    0.372566    0.429981    11.00000    0.04710    0.04801 =
         0.04488    0.00293   -0.00090    0.00848
O2    3    0.171862    0.162209    0.495004    11.00000    0.05364    0.04884 =
         0.05961   -0.00143    0.00251   -0.00535
C2    1    0.241169    0.276125    0.518901    11.00000    0.04300    0.04065 =
         0.04860    0.00016    0.00249    0.00363
O3    3    0.309873    0.057355    0.414101    11.00000    0.06638    0.06073 =
         0.10040   -0.01908    0.01002    0.00263
C3    1    0.280989    0.297259    0.617202    11.00000    0.04487    0.04296 =
         0.04559    0.00375    0.00601    0.00584
O4    3    0.398593    0.436266    0.726729    11.00000    0.06526    0.06456 =
         0.04518   -0.00272   -0.00549    0.00296
C4    1    0.353320    0.421805    0.640029    11.00000    0.04314    0.04484 =
         0.04430   -0.00280    0.00514    0.01050
C5    1    0.427529    0.648809    0.576043    11.00000    0.05568    0.04557 =
         0.05813   -0.00626    0.00951    0.00345
AFIX  43
H5    2    0.460252    0.663841    0.642578    11.00000   -1.20000
AFIX   0
C6    1    0.439171    0.748471    0.498212    11.00000    0.06214    0.04236 =
         0.08131   -0.00293    0.01706   -0.00162
AFIX  43
H6    2    0.479948    0.830043    0.512619    11.00000   -1.20000
AFIX   0
C7    1    0.390541    0.727457    0.399201    11.00000    0.06729    0.04641 =
         0.07145    0.01380    0.01975    0.00657
AFIX  43
H7    2    0.397581    0.795506    0.347504    11.00000   -1.20000
AFIX   0
C8    1    0.331632    0.605698    0.377087    11.00000    0.05715    0.05340 =
         0.05390    0.00983    0.00608    0.01093
AFIX  43
H8    2    0.299507    0.591249    0.310242    11.00000   -1.20000
AFIX   0
C9    1    0.320057    0.504099    0.454654    11.00000    0.04566    0.04276 =
         0.04522    0.00491    0.00646    0.00884
C10   1    0.367370    0.526842    0.555239    11.00000    0.04306    0.03729 =
         0.04794   -0.00092    0.00784    0.00859
C11   1    0.260459    0.196900    0.705405    11.00000    0.05657    0.05592 =
         0.04785    0.00924    0.00673   -0.00225
AFIX  23
H11A  2    0.260239    0.249275    0.770631    11.00000   -1.20000
H11B  2    0.188017    0.154157    0.693426    11.00000   -1.20000
AFIX   0
C12   1    0.346303    0.082795    0.715408    11.00000    0.06252    0.04305 =
         0.04575    0.00279    0.00105   -0.00420
AFIX  43
H12   2    0.350981    0.023269    0.657923    11.00000   -1.20000
AFIX   0
C13   1    0.416221    0.056591    0.796195    11.00000    0.05432    0.04901 =
         0.04944    0.00404   -0.00050   -0.01025
C14   1    0.421887    0.143131    0.895045    11.00000    0.07387    0.08603 =
         0.05451   -0.00763   -0.00784   -0.00507
AFIX 137
H14A  2    0.412225    0.082669    0.954178    11.00000   -1.50000
H14B  2    0.364369    0.213071    0.891358    11.00000   -1.50000
H14C  2    0.492685    0.188880    0.902682    11.00000   -1.50000
AFIX   0
C15   1    0.495225   -0.065239    0.794553    11.00000    0.06966    0.05825 =
         0.07565    0.00433   -0.01087    0.00190
AFIX 137
H15A  2    0.569682   -0.031304    0.805937    11.00000   -1.50000
H15B  2    0.487694   -0.111606    0.727755    11.00000   -1.50000
H15C  2    0.478890   -0.130827    0.848916    11.00000   -1.50000
AFIX   0
C16   1    0.214793    0.059084    0.433644    11.00000    0.06578    0.04526 =
         0.05563    0.00247   -0.00195   -0.00049
PART 1 21
EADP c17  C17'
EXYZ C17 C17'
C17   1    0.127612   -0.044267    0.399426    21.00000    0.08736    0.06226 =
         0.08510   -0.00713   -0.00279   -0.01950
AFIX 133
H17A  2    0.072901    0.001798    0.354279    21.00000   -1.50000
H17B  2    0.093164   -0.081079    0.459726    21.00000   -1.50000
H17C  2    0.160520   -0.120203    0.362194    21.00000   -1.50000
AFIX   0
PART 2 -21
C17'  1    0.127612   -0.044267    0.399426   -21.00000    0.08736    0.06226 =
         0.08510   -0.00713   -0.00279   -0.01950
AFIX 133
H17D  2    0.058095   -0.016088    0.425921   -21.00000   -1.50000
H17E  2    0.147328   -0.136138    0.426025   -21.00000   -1.50000
H17F  2    0.121161   -0.047259    0.324252   -21.00000   -1.50000
PART 0
AFIX   0
HKLF 4
REM  cu_20161020_GT_MAM_AcLP_0m_a.res in P2(1)/n
REM wR2 = 0.1356, GooF = S = 1.031, Restrained GooF = 1.031 for all data
REM R1 = 0.0479 for 1972 Fo > 4sig(Fo) and 0.0812 for all 2996 data
REM 193 parameters refined using 0 restraints
END
WGHT      0.0530      0.3463
REM Highest difference peak  0.165,  deepest hole -0.164,  1-sigma level  0.037
Q1    1   0.3449  0.5409  0.4189  11.00000  0.05    0.17
Q2    1   0.2659  0.3118  0.4708  11.00000  0.05    0.14
Q3    1   0.5056  0.1069  0.9567  11.00000  0.05    0.13
Q4    1   0.3865  0.4539  0.5839  11.00000  0.05    0.13
Q5    1   0.2449  0.0667  0.7028  11.00000  0.05    0.13
Q6    1   0.5194  0.0591  0.9443  11.00000  0.05    0.13
Q7    1   0.1851 -0.1221  0.2853  11.00000  0.05    0.12
Q8    1   0.4201  0.0991  0.8415  11.00000  0.05    0.12
Q9    1   0.3547  0.0300  0.7868  11.00000  0.05    0.11
Q10   1   0.2209  0.3185  0.5948  11.00000  0.05    0.11
;
_shelx_res_checksum     25793
