# Supplementary material for: Crystal structure and Hirshfeld surface analysis of lapachol acetate 80 years after its first synthesis
Source: Acta Crystallogr E Crystallogr Commun. 2019 Aug 19;75(Pt 9):1362–6. doi: 10.1107/S2056989019011393 (PMC6727062; doi:10.1107/S2056989019011393)
Supplement: Supplementary file 2 [file e-75-01362-Isup2.hkl]

data_I                                                                          
_shelx_title ' cu_20161020_GT_MAM_AcLP_0m_a.res in P2(1)/n'                     
_shelx_refln_list_code          4                                               
_shelx_F_calc_maximum      166.92                                               
_exptl_crystal_F_000       600.00                                               
_reflns_d_resolution_high  0.7848                                               
                                                                                
loop_                                                                           
 _space_group_symop_operation_xyz                                               
 'x, y, z'                                                                      
 '-x+1/2, y+1/2, -z+1/2'                                                        
 '-x, -y, -z'                                                                   
 'x-1/2, -y-1/2, z-1/2'                                                         
                                                                                
_cell_length_a    12.0914                                                       
_cell_length_b     9.4741                                                       
_cell_length_c    12.7761                                                       
_cell_angle_alpha  90.000                                                       
_cell_angle_beta   92.943                                                       
_cell_angle_gamma  90.000                                                       
                                                                                
_shelx_F_squared_multiplier     1.000                                           
                                                                                
loop_                                                                           
 _refln_index_h                                                                 
 _refln_index_k                                                                 
 _refln_index_l                                                                 
 _refln_F_squared_calc                                                          
 _refln_F_squared_meas                                                          
 _refln_F_squared_sigma                                                         
 _refln_observed_status                                                         
   2   0   0      11915.51      10799.30       424.01 o                         
   4   0   0        464.95        453.06         9.65 o                         
   6   0   0        266.07        270.55        14.12 o                         
   8   0   0          2.79          0.81         2.21 o                         
  10   0   0          9.55          8.98         3.59 o                         
  12   0   0        151.21        152.10         9.49 o                         
  14   0   0          0.79         -2.57         2.57 o                         
   1   1   0        780.64        739.18        13.53 o                         
   2   1   0        492.61        502.25         8.07 o                         
   3   1   0       6907.86       6792.00       144.25 o                         
   4   1   0          6.92          7.68         0.83 o                         
   5   1   0        417.94        413.06         7.10 o                         
   6   1   0        224.18        210.93         4.25 o                         
   7   1   0        132.62        135.04         3.33 o                         
   8   1   0         51.01         50.51         3.03 o                         
   9   1   0          1.77          5.58         3.73 o                         
  10   1   0         41.63         39.04         3.03 o                         
  11   1   0         37.52         33.00         2.76 o                         
  12   1   0          4.50          6.03         2.54 o                         
  13   1   0          4.94          2.95         2.18 o                         
  14   1   0          3.56          5.62         4.87 o                         
  15   1   0          1.30          4.33         1.92 o                         
   0   2   0       1466.38       1539.37        46.44 o                         
   1   2   0       1240.99       1157.99        25.00 o                         
   2   2   0        282.11        283.59         4.28 o                         
   3   2   0       1439.22       1534.52        21.03 o                         
   4   2   0       3579.61       3550.36        50.66 o                         
   5   2   0        534.51        525.74         8.80 o                         
   6   2   0       1642.43       1709.54        30.65 o                         
   7   2   0        975.01        967.17        19.16 o                         
   8   2   0         14.63         16.35         1.88 o                         
   9   2   0        378.34        381.69         9.23 o                         
  10   2   0        109.96        105.00         4.00 o                         
  11   2   0         64.07         71.37         3.89 o                         
  12   2   0          4.72          5.32         2.93 o                         
  13   2   0          7.22          7.81         2.01 o                         
  14   2   0          5.00          6.41         2.00 o                         
  15   2   0          0.10         -0.26         2.82 o                         
   1   3   0          3.94          6.52         1.12 o                         
   2   3   0       5586.29       5599.75       151.65 o                         
   3   3   0          4.49          5.02         0.96 o                         
   4   3   0        750.03        820.61        13.87 o                         
   5   3   0         97.90         97.08         2.88 o                         
   6   3   0        484.66        514.33        11.83 o                         
   7   3   0          1.82          2.40         2.30 o                         
   8   3   0         12.71         12.65         3.03 o                         
   9   3   0        164.27        159.42         6.17 o                         
  10   3   0         23.55         25.00         2.29 o                         
  11   3   0         49.07         52.98         3.02 o                         
  12   3   0          1.03          0.31         1.89 o                         
  13   3   0          4.81          2.60         1.87 o                         
  14   3   0          1.69          1.82         2.40 o                         
   0   4   0         66.25         53.03         1.81 o                         
   1   4   0        620.50        688.00        15.60 o                         
   2   4   0         50.52         37.40         3.46 o                         
   3   4   0       2248.53       2291.35        68.75 o                         
   4   4   0         47.10         48.62         3.25 o                         
   5   4   0        143.71        157.86         5.48 o                         
   6   4   0         77.73         77.09         4.69 o                         
   7   4   0         61.34         60.35         3.83 o                         
   8   4   0         46.96         40.49         3.06 o                         
   9   4   0         40.96         40.84         2.76 o                         
  10   4   0          8.70         -0.29         2.24 o                         
  11   4   0          7.92          2.35         2.52 o                         
  12   4   0         50.87         55.26         4.12 o                         
  13   4   0         10.54         11.19         2.46 o                         
   1   5   0        177.91        209.50         6.17 o                         
   2   5   0       1420.58       1419.96        42.96 o                         
   3   5   0         38.83         35.00         3.23 o                         
   4   5   0        308.78        278.94        12.83 o                         
   5   5   0          5.82          0.96         2.81 o                         
   6   5   0          3.08          1.71         2.63 o                         
   7   5   0         17.13         13.92         3.85 o                         
   8   5   0          7.52          3.96         2.44 o                         
   9   5   0          2.37         -1.08         2.52 o                         
  10   5   0         81.71         72.81        11.03 o                         
  11   5   0         15.74         14.83         2.70 o                         
  12   5   0          7.03          4.36         2.82 o                         
  13   5   0         13.85          4.62         2.57 o                         
   0   6   0        197.94        181.61        11.03 o                         
   1   6   0         86.64         85.36         3.02 o                         
   2   6   0        122.69        105.95         8.21 o                         
   3   6   0        151.42        156.72         9.24 o                         
   4   6   0         92.31         85.07        10.65 o                         
   5   6   0          5.04          1.57         5.90 o                         
   6   6   0          0.34         -2.44         2.72 o                         
   7   6   0          2.54          3.51         6.54 o                         
   8   6   0         45.64         44.74         4.87 o                         
   9   6   0          2.55          8.09         2.70 o                         
  10   6   0          0.02          0.34         2.44 o                         
  11   6   0          1.67          2.20         2.03 o                         
  12   6   0          0.03         -1.54         2.57 o                         
  13   6   0          0.02          1.54         2.57 o                         
   1   7   0         30.80         31.56         3.63 o                         
   3   7   0          0.65          2.31         4.10 o                         
   4   7   0        105.88        104.16        10.01 o                         
   5   7   0         99.76         93.14        12.06 o                         
   6   7   0          8.41          7.05         5.00 o                         
   7   7   0         10.78         17.11         3.61 o                         
   8   7   0         44.53         40.50         3.98 o                         
   9   7   0         88.41         99.56         5.25 o                         
  10   7   0          3.41          2.57         2.15 o                         
  11   7   0         38.12         44.89         4.62 o                         
  12   7   0          3.01          4.36         2.31 o                         
   0   8   0        204.90        191.87        12.06 o                         
   1   8   0         51.57         47.48         4.35 o                         
   2   8   0         21.88         21.24         3.45 o                         
   3   8   0          5.23          5.52         4.23 o                         
   4   8   0          1.88          1.45         2.99 o                         
   5   8   0          3.87          0.06         2.73 o                         
   6   8   0          9.98         12.13         4.36 o                         
   7   8   0          4.26         -0.28         3.14 o                         
   8   8   0         22.73         34.08         6.93 o                         
   9   8   0          0.23          0.90         2.45 o                         
  10   8   0         24.36         19.52         3.98 o                         
  11   8   0         12.83         15.91         2.82 o                         
   1   9   0         13.53         15.86         3.59 o                         
   2   9   0        251.32        267.74        10.25 o                         
   3   9   0          1.79          8.08         3.46 o                         
   4   9   0         10.63         15.65         7.18 o                         
   5   9   0         24.24         28.65         5.13 o                         
   6   9   0          0.33         -1.78         2.54 o                         
   7   9   0          2.21          0.17         2.45 o                         
   8   9   0          0.89          0.51         2.34 o                         
   9   9   0          0.01         -2.23         2.23 o                         
   0  10   0        114.74        129.53         8.98 o                         
   1  10   0         12.72         10.52         3.27 o                         
   2  10   0         53.73         61.19         5.08 o                         
   3  10   0        119.74        145.98         6.98 o                         
   4  10   0          6.94         13.47         3.61 o                         
   5  10   0         43.10         45.18         6.54 o                         
   6  10   0         42.49         19.41         4.13 o                         
   7  10   0          0.03          6.41         5.90 o                         
   1  11   0          1.07        -10.77        10.77 o                         
 -15   0   1          8.09          8.98         2.57 o                         
 -13   0   1          1.85          2.31         3.08 o                         
 -11   0   1         22.49         18.21         4.10 o                         
  -9   0   1        157.60        138.82        13.46 o                         
  -7   0   1        333.10        307.83        10.70 o                         
  -5   0   1        254.45        262.18         7.46 o                         
  -3   0   1       8989.89       8775.99       263.38 o                         
  -1   0   1        367.80        314.23         7.15 o                         
   1   0   1       4198.48       3976.75       119.53 o                         
   3   0   1        914.29        854.54        19.19 o                         
   5   0   1         28.68         28.29         2.74 o                         
   7   0   1        263.76        270.18         7.48 o                         
   9   0   1          8.07          8.13         2.37 o                         
  11   0   1         80.64         86.01        17.70 o                         
  13   0   1          2.58          2.05         2.82 o                         
  15   0   1         58.26         46.95         4.36 o                         
 -15   1   1          9.65         10.45         2.31 o                         
 -14   1   1         18.67         18.44         2.26 o                         
 -13   1   1         57.58         58.50         3.99 o                         
 -12   1   1         12.07          9.61         2.60 o                         
 -11   1   1         23.16         14.70         3.28 o                         
 -10   1   1        132.54        142.53         5.38 o                         
  -9   1   1        329.86        332.71        11.79 o                         
  -8   1   1        257.77        268.09         6.80 o                         
  -7   1   1        148.13        151.52         7.68 o                         
  -6   1   1        155.69        161.00         5.44 o                         
  -4   1   1         45.13         42.99         1.29 o                         
  -3   1   1      27863.03      25205.79       613.38 o                         
  -2   1   1        700.86        598.98         8.36 o                         
  -1   1   1       8730.20       8165.62       269.60 o                         
   0   1   1       2894.06       2767.41        58.81 o                         
   1   1   1        647.97        633.72        12.31 o                         
   2   1   1         16.15         14.98         1.04 o                         
   3   1   1       4102.11       4152.32        71.16 o                         
   4   1   1         25.69         20.47         1.29 o                         
   5   1   1         45.40         56.70         1.95 o                         
   6   1   1        308.32        285.71         5.50 o                         
   7   1   1        132.79        129.50         3.10 o                         
   8   1   1          0.01          1.62         2.39 o                         
   9   1   1          3.32          2.38         1.79 o                         
  10   1   1          2.49          2.05         1.79 o                         
  11   1   1          3.99          2.60         2.27 o                         
  12   1   1         35.55         30.98         3.02 o                         
  13   1   1          0.31          0.81         2.08 o                         
  14   1   1          4.08          3.81         1.90 o                         
  15   1   1          5.18          1.80         1.81 o                         
 -15   2   1          9.29         -0.51         3.08 o                         
 -14   2   1          4.83          3.72         2.00 o                         
 -13   2   1          3.01         -0.12         2.87 o                         
 -12   2   1         16.24         13.00         2.99 o                         
 -11   2   1         12.35         18.32         2.32 o                         
 -10   2   1         63.53         64.19         3.34 o                         
  -9   2   1        112.88        114.21         4.68 o                         
  -8   2   1          1.74          1.86         1.61 o                         
  -7   2   1        733.24        747.97        15.07 o                         
  -6   2   1        826.31        812.03        20.25 o                         
  -5   2   1       1952.16       1967.56        45.79 o                         
  -4   2   1         85.26         84.03         2.26 o                         
  -3   2   1      10713.31      10610.07       224.73 o                         
  -2   2   1        182.68        172.01         3.07 o                         
  -1   2   1          4.85          6.18         1.27 o                         
   0   2   1        205.74        215.56         3.57 o                         
   1   2   1        540.61        498.38         7.85 o                         
   2   2   1        518.44        554.18         9.39 o                         
   3   2   1          7.64          3.89         0.55 o                         
   4   2   1         23.08         16.57         1.25 o                         
   5   2   1        103.28         87.14         3.42 o                         
   6   2   1        555.72        529.03        13.16 o                         
   7   2   1         33.42         35.83         2.01 o                         
   8   2   1          4.41          7.19         1.85 o                         
   9   2   1         72.91         70.41         3.38 o                         
  10   2   1         75.36         82.09         3.62 o                         
  11   2   1         20.43         22.57         2.42 o                         
  12   2   1          1.15         -0.26         3.85 o                         
  13   2   1          0.12          1.31         1.83 o                         
  14   2   1         12.24         12.13         2.26 o                         
  15   2   1          0.82          1.03         2.57 o                         
 -14   3   1          9.59          3.39         2.34 o                         
 -13   3   1          1.08          2.56         1.87 o                         
 -12   3   1          0.00         -1.75         1.91 o                         
 -11   3   1         27.94         29.47         2.55 o                         
 -10   3   1          0.44          1.64         2.64 o                         
  -9   3   1        197.99        185.79         6.61 o                         
  -8   3   1         83.55         91.95         5.65 o                         
  -7   3   1         91.84         90.35         3.53 o                         
  -6   3   1       2420.50       2460.36        47.04 o                         
  -5   3   1        478.31        447.26        14.77 o                         
  -4   3   1       1085.67       1189.10        19.89 o                         
  -3   3   1        891.24        882.27        17.55 o                         
  -2   3   1         93.73         94.43         3.18 o                         
  -1   3   1        738.34        672.25        17.20 o                         
   0   3   1       1302.79       1261.17        25.68 o                         
   1   3   1          2.70          3.36         0.54 o                         
   2   3   1         73.50         66.93         1.58 o                         
   3   3   1        869.00        907.11        15.61 o                         
   4   3   1        387.24        426.36         7.84 o                         
   5   3   1        480.09        533.29        13.12 o                         
   6   3   1        511.99        531.51        10.08 o                         
   7   3   1         83.90         73.40         3.32 o                         
   8   3   1          0.12          0.59         1.95 o                         
   9   3   1         17.23         16.72         2.06 o                         
  10   3   1          1.18          2.68         1.84 o                         
  11   3   1          1.49         -0.78         1.75 o                         
  12   3   1          4.46          5.30         2.26 o                         
  13   3   1         22.13         20.37         2.07 o                         
  14   3   1          6.46         -0.26         3.08 o                         
 -13   4   1         20.76         19.75         3.34 o                         
 -12   4   1          2.94          2.39         1.95 o                         
 -11   4   1         18.01         13.47         2.70 o                         
 -10   4   1         62.71         60.67         3.85 o                         
  -9   4   1         64.31         54.62         3.31 o                         
  -8   4   1         80.67         85.08         4.18 o                         
  -7   4   1          0.98         -1.57         2.11 o                         
  -6   4   1          0.37         -1.84         1.84 o                         
  -5   4   1         29.92         26.05         2.26 o                         
  -4   4   1       1916.70       1994.15        60.23 o                         
  -3   4   1        211.35        192.26         6.62 o                         
  -2   4   1        877.30        839.64        45.90 o                         
  -1   4   1        166.76        167.05         5.08 o                         
   0   4   1       1963.87       1858.18        35.26 o                         
   1   4   1       1077.04       1185.69        22.73 o                         
   2   4   1        134.30        150.38         3.92 o                         
   3   4   1       2313.90       2527.04        61.76 o                         
   4   4   1         24.58         27.68         1.77 o                         
   5   4   1        105.51        115.37         6.25 o                         
   6   4   1          9.99          3.89         2.31 o                         
   7   4   1         30.58         34.74         2.87 o                         
   8   4   1        196.76        196.11         9.66 o                         
   9   4   1          0.38          2.10         2.05 o                         
  10   4   1          2.34         -0.41         2.01 o                         
  11   4   1          6.27          4.41         2.29 o                         
  12   4   1         45.45         41.96         2.97 o                         
  13   4   1         19.19         20.04         2.82 o                         
 -13   5   1          0.62          0.26         2.57 o                         
 -12   5   1          4.63          4.36         2.82 o                         
 -11   5   1          2.51         -1.58         2.22 o                         
 -10   5   1          9.50         10.38         2.70 o                         
  -9   5   1         47.85         38.86         8.13 o                         
  -8   5   1          1.64         -0.77         2.13 o                         
  -7   5   1          1.17         -3.10         3.72 o                         
  -6   5   1         77.60         71.28         4.89 o                         
  -5   5   1        163.92        156.20         6.98 o                         
  -4   5   1        117.02        117.71         9.32 o                         
  -3   5   1        208.04        220.06         7.89 o                         
  -2   5   1        161.48        186.15         6.53 o                         
  -1   5   1         14.05         17.13         1.83 o                         
   0   5   1        124.88        144.76         8.34 o                         
   1   5   1        313.80        363.17        11.25 o                         
   2   5   1         76.63         80.69         3.63 o                         
   3   5   1         13.07         13.95         3.98 o                         
   4   5   1         11.70         10.26         4.10 o                         
   5   5   1        913.87        860.00        32.45 o                         
   6   5   1         14.38          9.94         5.64 o                         
   7   5   1         30.26         25.85         4.75 o                         
   8   5   1          7.30          3.72         2.63 o                         
   9   5   1         16.53         14.96         2.89 o                         
  10   5   1          7.66          1.72         2.69 o                         
  11   5   1          0.54          1.57         3.21 o                         
  12   5   1         33.71         35.66         4.62 o                         
  13   5   1          6.13         -1.80         4.10 o                         
 -13   6   1          1.67          2.82         2.57 o                         
 -12   6   1          7.27         10.52         2.82 o                         
 -11   6   1          8.49          9.67         4.23 o                         
 -10   6   1          6.15         13.98         2.77 o                         
  -9   6   1         89.64         80.78         5.22 o                         
  -8   6   1          9.49         12.71         2.77 o                         
  -7   6   1         20.07         21.50         3.25 o                         
  -6   6   1         24.03         14.90         3.17 o                         
  -5   6   1         23.77         20.78         5.13 o                         
  -4   6   1         77.86         73.44         5.66 o                         
  -3   6   1        234.19        254.46        13.85 o                         
  -2   6   1        170.47        160.06        10.52 o                         
  -1   6   1          0.18         -0.01         2.78 o                         
   0   6   1        191.65        213.13        14.11 o                         
   1   6   1        370.46        344.40        17.70 o                         
   2   6   1         52.06         49.00         5.39 o                         
   3   6   1         42.74         46.18         5.13 o                         
   4   6   1         14.17         29.74        11.03 o                         
   5   6   1         20.17         18.72         3.14 o                         
   6   6   1        105.15        100.79         5.95 o                         
   7   6   1          2.54          4.58         2.81 o                         
   8   6   1          3.52          1.12         2.52 o                         
   9   6   1          6.55         11.20         2.70 o                         
  10   6   1         62.03         66.57         4.62 o                         
  11   6   1          0.35         -0.66         2.31 o                         
  12   6   1          0.23         -1.03         2.57 o                         
  13   6   1          1.21          0.77         2.31 o                         
 -12   7   1          1.35          6.67         2.31 o                         
 -11   7   1          0.53         -1.28         2.57 o                         
 -10   7   1          0.00          1.74         2.13 o                         
  -9   7   1          9.69          7.59         2.59 o                         
  -8   7   1         42.12         46.81         4.26 o                         
  -7   7   1          0.21          0.22         2.70 o                         
  -6   7   1          4.24         10.73         3.17 o                         
  -5   7   1          5.09          6.15         3.17 o                         
  -4   7   1          0.96         -3.55         4.23 o                         
  -3   7   1          4.27          4.10         4.36 o                         
  -2   7   1         27.56         24.29         3.61 o                         
  -1   7   1         22.93         27.71         5.39 o                         
   0   7   1         63.22         63.11         8.21 o                         
   1   7   1        150.44        173.40        11.29 o                         
   2   7   1         12.92          8.68         3.13 o                         
   3   7   1         76.26         66.40         5.15 o                         
   4   7   1          6.47         11.29         4.10 o                         
   5   7   1          0.94         -3.57         7.31 o                         
   6   7   1          0.96         -2.06         2.89 o                         
   7   7   1        364.92        314.19        11.42 o                         
   8   7   1         46.19         40.03         3.98 o                         
   9   7   1        148.15        134.51         6.07 o                         
  10   7   1          0.79         -1.12         3.85 o                         
  11   7   1          2.17         -1.18         1.90 o                         
  12   7   1          1.25          4.36         2.57 o                         
 -11   8   1          0.19          4.27         2.44 o                         
 -10   8   1         18.90         19.03         2.34 o                         
  -9   8   1          1.95          0.60         2.40 o                         
  -8   8   1          0.29         -0.92         2.59 o                         
  -7   8   1         40.47         52.61         4.99 o                         
  -6   8   1         27.89         25.20         3.98 o                         
  -5   8   1          0.15         -1.41         4.08 o                         
  -4   8   1          0.01          1.16         3.07 o                         
  -3   8   1          4.39          5.39         3.17 o                         
  -2   8   1          0.10         -2.32         2.84 o                         
  -1   8   1        362.18        366.00        13.06 o                         
   0   8   1        218.31        199.84         8.52 o                         
   1   8   1          5.49          8.44         3.14 o                         
   2   8   1         11.00         12.17         3.39 o                         
   3   8   1         42.43         43.23         4.87 o                         
   4   8   1         17.92         13.18         3.32 o                         
   5   8   1          0.56          0.17         2.70 o                         
   6   8   1          2.01          4.75         3.54 o                         
   7   8   1         16.49         17.32         2.70 o                         
   8   8   1          3.51          4.54         2.25 o                         
   9   8   1         18.41         17.92         2.34 o                         
  10   8   1          8.98         10.43         2.15 o                         
  11   8   1          5.42         -1.54         2.57 o                         
  -9   9   1          1.19         -0.20         2.44 o                         
  -8   9   1          0.85          0.47         2.30 o                         
  -7   9   1          1.17         -1.75         2.36 o                         
  -6   9   1         17.95         21.68         2.93 o                         
  -5   9   1          5.08          9.46         3.25 o                         
  -4   9   1          4.74         13.72         4.62 o                         
  -3   9   1          3.08         14.24         7.18 o                         
  -2   9   1        113.49        117.97         6.70 o                         
  -1   9   1        165.54        166.00        12.31 o                         
   0   9   1        374.26        384.42        13.61 o                         
   1   9   1          6.53          5.08         3.39 o                         
   2   9   1        424.35        436.89        15.15 o                         
   3   9   1        383.99        411.73        14.41 o                         
   4   9   1         20.80         14.26         3.51 o                         
   5   9   1          0.01          5.79         4.75 o                         
   6   9   1         24.03         19.23         2.86 o                         
   7   9   1          3.77          2.79         2.52 o                         
   8   9   1          0.90         -4.21         4.23 o                         
   9   9   1          0.00          2.97         2.44 o                         
  -7  10   1          2.07          6.41         4.62 o                         
  -6  10   1         13.04          1.80         4.10 o                         
  -5  10   1         50.26         39.41         5.01 o                         
  -4  10   1          2.65          5.28         3.72 o                         
  -3  10   1          0.02         -0.42         5.26 o                         
  -2  10   1        109.12        114.50         6.46 o                         
  -1  10   1         15.65         18.28         3.39 o                         
   0  10   1          4.37          2.27         3.26 o                         
   1  10   1         24.39         26.79         3.64 o                         
   2  10   1         53.66         48.58         4.49 o                         
   4  10   1          7.09          5.13         3.85 o                         
   5  10   1         65.72         62.34         6.41 o                         
   6  10   1         26.58         21.29         4.10 o                         
   7  10   1          0.10         -3.85         3.85 o                         
  -4  11   1         14.27          2.82         7.70 o                         
  -3  11   1         12.62         12.31         5.13 o                         
  -2  11   1          2.32         -5.90         6.16 o                         
  -1  11   1         31.06         31.55         7.18 o                         
   0  11   1          6.74          6.93         4.87 o                         
   1  11   1          6.09         14.88         6.16 o                         
   2  11   1          1.32         -3.85         5.64 o                         
   3  11   1          3.80          3.85         4.36 o                         
   4  11   1          0.60         -3.08         4.62 o                         
 -14   0   2          5.65          2.82         2.57 o                         
 -12   0   2        180.64        165.19        10.01 o                         
 -10   0   2        750.92        729.27        32.84 o                         
  -8   0   2        245.06        236.96        10.77 o                         
  -6   0   2        212.06        232.92        12.09 o                         
  -4   0   2        128.34        129.06         4.31 o                         
  -2   0   2       3907.66       3413.95       114.21 o                         
   0   0   2       2822.30       2507.92        61.41 o                         
   2   0   2        965.20        985.36        21.85 o                         
   4   0   2        128.15        139.42         4.56 o                         
   6   0   2         25.63         34.76         4.48 o                         
   8   0   2        472.04        465.07        12.54 o                         
  10   0   2        104.50        104.93         5.62 o                         
  12   0   2        191.45        233.17        12.57 o                         
  14   0   2         14.47         16.42         3.08 o                         
 -15   1   2          9.29          9.41         1.81 o                         
 -14   1   2         10.87         11.91         2.08 o                         
 -13   1   2        130.33        135.83         5.89 o                         
 -12   1   2          5.43          2.00         2.18 o                         
 -11   1   2         32.88         27.60         2.61 o                         
 -10   1   2         19.12         17.10         2.27 o                         
  -9   1   2          0.49          0.47         1.97 o                         
  -8   1   2        138.62        161.10         4.84 o                         
  -7   1   2        157.43        145.74         4.12 o                         
  -6   1   2        169.07        166.87         5.32 o                         
  -5   1   2        799.41        741.86        13.92 o                         
  -4   1   2        674.92        715.48        12.53 o                         
  -3   1   2       6893.09       7059.82       150.51 o                         
  -2   1   2       4960.46       4836.69       107.89 o                         
  -1   1   2        128.58        128.48         2.41 o                         
   0   1   2         90.86         76.46         1.58 o                         
   1   1   2       7307.81       6663.56       141.44 o                         
   2   1   2       2015.90       1939.82        29.62 o                         
   3   1   2        823.46        799.30        13.00 o                         
   4   1   2        249.80        228.69         4.68 o                         
   5   1   2        332.85        312.47         6.58 o                         
   6   1   2        272.86        279.02         6.68 o                         
   7   1   2          1.36          2.00         1.42 o                         
   8   1   2        166.12        154.24         4.32 o                         
   9   1   2         64.65         66.40         3.92 o                         
  10   1   2         42.37         41.20         2.83 o                         
  11   1   2          9.22          4.62         2.22 o                         
  12   1   2         22.36         23.68         2.95 o                         
  13   1   2          1.36          1.54         3.08 o                         
  14   1   2          3.00          3.68         1.90 o                         
  15   1   2         19.07          9.49         2.82 o                         
 -15   2   2          0.47          0.51         3.08 o                         
 -14   2   2          1.67          3.46         2.00 o                         
 -13   2   2          0.02          1.41         3.08 o                         
 -12   2   2         23.80         19.62         3.80 o                         
 -11   2   2          5.24          5.47         2.34 o                         
 -10   2   2         40.90         39.60         3.91 o                         
  -9   2   2        105.47        117.06         4.49 o                         
  -8   2   2         26.40         27.59         2.22 o                         
  -7   2   2        216.14        207.68         4.82 o                         
  -6   2   2       3005.53       3156.64        55.68 o                         
  -5   2   2        364.41        413.02         8.20 o                         
  -4   2   2        232.45        283.54         5.48 o                         
  -3   2   2       5832.22       5811.58       111.12 o                         
  -2   2   2       6046.58       5685.97       121.04 o                         
  -1   2   2        169.10        150.49         2.79 o                         
   0   2   2       1479.26       1475.41        29.95 o                         
   1   2   2       2674.40       2614.63        39.51 o                         
   2   2   2        342.09        320.18         5.89 o                         
   3   2   2        793.21        851.88        13.82 o                         
   4   2   2        895.46        944.00        16.86 o                         
   5   2   2         71.94         76.77         5.36 o                         
   6   2   2        507.12        457.68         8.55 o                         
   7   2   2         44.79         65.80         2.92 o                         
   8   2   2         22.70         26.89         2.19 o                         
   9   2   2        153.62        156.98         4.97 o                         
  10   2   2         81.99         88.46         3.75 o                         
  11   2   2         51.07         54.24         3.59 o                         
  12   2   2         78.65         86.20         4.24 o                         
  13   2   2          0.44          0.49         1.77 o                         
  14   2   2          4.13          7.18         2.82 o                         
 -14   3   2          0.00         -2.26         2.26 o                         
 -13   3   2          2.77          2.24         1.91 o                         
 -12   3   2          0.22          0.40         1.86 o                         
 -11   3   2         16.11         14.89         2.36 o                         
 -10   3   2         37.29         39.62         2.66 o                         
  -9   3   2         62.06         59.65         3.30 o                         
  -8   3   2         28.86         24.40         9.11 o                         
  -7   3   2        368.07        397.76         9.72 o                         
  -6   3   2       2779.34       2751.12        58.68 o                         
  -5   3   2          0.10          0.15         2.30 o                         
  -4   3   2        617.88        648.83        15.92 o                         
  -3   3   2       1194.35       1138.14        22.61 o                         
  -2   3   2          7.45          4.82         0.78 o                         
  -1   3   2       1204.70       1166.84        19.20 o                         
   0   3   2        538.06        542.48         8.71 o                         
   1   3   2       1222.34       1247.26        19.28 o                         
   2   3   2       2319.62       2330.20        41.09 o                         
   3   3   2        113.91        111.86         4.18 o                         
   4   3   2        648.72        727.76        15.81 o                         
   5   3   2        121.64        109.72         3.46 o                         
   6   3   2        146.78        162.75         5.22 o                         
   7   3   2         12.73         16.18         1.93 o                         
   8   3   2         18.10         19.05         2.00 o                         
   9   3   2        138.01        134.95         4.78 o                         
  10   3   2        108.04        110.71         4.10 o                         
  11   3   2          2.74          3.05         1.75 o                         
  12   3   2         23.26         18.36         2.16 o                         
  13   3   2          1.67          0.98         1.82 o                         
  14   3   2          2.47         -3.08         3.08 o                         
 -13   4   2          0.03          3.08         2.82 o                         
 -12   4   2          0.53         -1.98         1.98 o                         
 -11   4   2          0.06          0.53         4.87 o                         
 -10   4   2         20.72         20.63         3.41 o                         
  -9   4   2        322.02        308.13         8.00 o                         
  -8   4   2          0.27         -1.12         2.04 o                         
  -7   4   2        361.17        362.83        10.26 o                         
  -6   4   2         42.06         34.49         2.83 o                         
  -5   4   2        629.21        579.71        19.04 o                         
  -4   4   2         18.52         16.56         2.26 o                         
  -3   4   2          8.15         18.47         1.81 o                         
  -2   4   2          1.05         13.08        10.26 o                         
  -1   4   2          3.44          1.86         0.90 o                         
   0   4   2        571.79        580.98        12.75 o                         
   1   4   2        462.72        490.96        11.78 o                         
   2   4   2         33.83         34.34         1.51 o                         
   3   4   2        778.26        917.38        22.81 o                         
   4   4   2          5.72         11.64         1.47 o                         
   5   4   2          0.93          1.80         4.36 o                         
   6   4   2          0.68         -0.25         2.02 o                         
   7   4   2         57.54         53.81         5.26 o                         
   8   4   2         11.47          9.06         2.38 o                         
   9   4   2         46.26         50.86         4.00 o                         
  10   4   2          1.58         -1.73         1.93 o                         
  11   4   2         99.34         94.39         4.37 o                         
  12   4   2         23.52         22.10         2.33 o                         
  13   4   2          0.05         -2.57         2.57 o                         
 -12   5   2         60.44         54.64         5.13 o                         
 -11   5   2          4.70          3.59         3.08 o                         
 -10   5   2        103.34        111.83         5.77 o                         
  -9   5   2         20.36         18.65         4.80 o                         
  -8   5   2        416.73        399.98        14.40 o                         
  -7   5   2          1.62         -0.07         5.64 o                         
  -6   5   2         81.41         77.08         5.15 o                         
  -5   5   2         14.79         17.45         5.26 o                         
  -2   5   2        138.91        149.42         9.11 o                         
  -1   5   2         19.58         20.65         4.75 o                         
   0   5   2       1071.07       1123.86        28.41 o                         
   1   5   2         68.65         94.34         3.37 o                         
   2   5   2        640.34        666.92        16.68 o                         
   3   5   2        502.91        506.36        23.60 o                         
   4   5   2        147.12        150.53         4.89 o                         
   5   5   2          1.09          3.86         2.59 o                         
   6   5   2        222.42        234.07         8.71 o                         
   7   5   2          0.39         -2.31         3.85 o                         
   8   5   2          7.67          1.37         2.59 o                         
   9   5   2          0.00         -1.69         3.85 o                         
  10   5   2          3.98          2.29         2.28 o                         
  11   5   2          1.12         -0.20         1.89 o                         
  12   5   2          1.28          0.50         2.43 o                         
  13   5   2         14.29         11.80         2.82 o                         
 -13   6   2          1.18          0.77         2.57 o                         
 -12   6   2          9.87         10.01         2.82 o                         
 -11   6   2         25.40         20.78         3.59 o                         
 -10   6   2          1.53          0.44         2.46 o                         
  -9   6   2         13.91         10.81         2.84 o                         
  -8   6   2         31.83         33.23         3.45 o                         
  -7   6   2         52.37         39.20         3.76 o                         
  -6   6   2         81.21         68.96         5.25 o                         
  -4   6   2        361.68        351.82        12.61 o                         
  -3   6   2         87.82         83.38         9.24 o                         
  -2   6   2          4.43         12.31         5.64 o                         
  -1   6   2         33.00         35.41        10.77 o                         
   0   6   2        427.09        473.85        12.74 o                         
   1   6   2         66.82         56.66         5.35 o                         
   2   6   2         84.43         76.57        10.52 o                         
   3   6   2          2.91          5.39         3.85 o                         
   4   6   2        335.82        278.32        15.65 o                         
   5   6   2        213.19        222.14        12.57 o                         
   6   6   2        534.29        566.13        26.42 o                         
   7   6   2          7.76          4.22         2.81 o                         
   8   6   2         73.57         64.86         4.89 o                         
   9   6   2         14.76          9.47         2.63 o                         
  10   6   2          8.96          1.60         2.44 o                         
  11   6   2         22.05         25.99         2.70 o                         
  12   6   2         34.26         40.53         4.10 o                         
  13   6   2          3.92          8.72         3.85 o                         
 -12   7   2          1.46         -1.54         2.31 o                         
 -11   7   2          9.28         10.77         2.82 o                         
 -10   7   2          0.00         -1.23         3.85 o                         
  -9   7   2          3.85          5.80         5.64 o                         
  -8   7   2         22.87         18.23         4.36 o                         
  -7   7   2          0.71         -2.23         2.77 o                         
  -6   7   2          3.51          4.23         3.07 o                         
  -5   7   2          1.37          1.47         6.16 o                         
  -4   7   2         91.64         99.80         6.62 o                         
  -3   7   2        839.18        848.05        38.22 o                         
  -2   7   2          4.26          5.43         4.36 o                         
  -1   7   2        502.07        499.51        17.05 o                         
   0   7   2        159.37        160.03        10.26 o                         
   1   7   2        292.20        298.88        11.13 o                         
   2   7   2         69.12         72.65         5.73 o                         
   3   7   2         35.05         36.67         4.62 o                         
   4   7   2          5.91          2.82         3.85 o                         
   5   7   2          0.57         -0.17         3.02 o                         
   6   7   2         57.97         60.00         5.15 o                         
   7   7   2         16.91          8.34         2.90 o                         
   8   7   2         15.04         14.37         4.36 o                         
   9   7   2         20.62         24.63         2.99 o                         
  10   7   2          0.03          3.51         4.10 o                         
  11   7   2          0.02          2.02         1.92 o                         
 -11   8   2         19.93         19.92         2.18 o                         
 -10   8   2          6.03          2.86         2.57 o                         
  -9   8   2          2.97         -2.31         3.08 o                         
  -8   8   2          0.40         -0.58         2.75 o                         
  -7   8   2         11.81         11.07         3.85 o                         
  -6   8   2         50.49         64.59         9.24 o                         
  -5   8   2         18.29         19.53         3.38 o                         
  -4   8   2         59.03         55.46         3.99 o                         
  -3   8   2        104.36         98.40         6.93 o                         
  -2   8   2        165.29        161.59        10.65 o                         
  -1   8   2        495.31        506.02        17.23 o                         
   0   8   2        420.62        437.75        27.58 o                         
   1   8   2        142.71        136.37        13.84 o                         
   2   8   2         18.26         17.69         5.13 o                         
   3   8   2          1.38          1.08         3.07 o                         
   4   8   2         29.69         23.38         3.88 o                         
   5   8   2          0.02          3.86         4.11 o                         
   6   8   2         45.64         36.17         5.13 o                         
   7   8   2          3.51          5.88         2.79 o                         
   8   8   2          9.71         14.49         2.48 o                         
   9   8   2         12.54         13.02         2.54 o                         
  10   8   2         25.78         33.78         3.72 o                         
  11   8   2          7.07          6.41         2.57 o                         
  -9   9   2          9.38          7.36         2.34 o                         
  -8   9   2          6.42         10.73         2.72 o                         
  -7   9   2          5.24          5.96         7.44 o                         
  -6   9   2          0.01         -1.36         3.13 o                         
  -5   9   2         42.01         43.83         3.79 o                         
  -4   9   2         33.36         26.13         4.75 o                         
  -3   9   2         30.34         22.83         4.62 o                         
  -2   9   2         13.18         14.53         3.56 o                         
  -1   9   2         69.38         73.54         5.51 o                         
   0   9   2        238.68        235.86        24.88 o                         
   1   9   2        176.12        183.00        27.19 o                         
   2   9   2         63.49         66.39        16.16 o                         
   3   9   2         53.99         58.49         6.93 o                         
   4   9   2          7.75          6.93         5.13 o                         
   5   9   2          5.04          5.39         3.85 o                         
   6   9   2          8.65         10.44         3.72 o                         
   7   9   2          0.05          0.90         2.64 o                         
   8   9   2          0.16         -2.28         3.59 o                         
   9   9   2          3.20          0.22         3.08 o                         
  -7  10   2          4.86          0.77         3.59 o                         
  -6  10   2          0.05          4.10         3.59 o                         
  -5  10   2         26.82         22.32         4.10 o                         
  -4  10   2          0.82          5.64         3.59 o                         
  -3  10   2         16.14         14.11         4.10 o                         
  -2  10   2         20.98         21.81         4.10 o                         
  -1  10   2         15.16         11.29         3.85 o                         
   0  10   2         30.24         28.73         4.62 o                         
   1  10   2         10.65         11.54         3.85 o                         
   2  10   2          0.11         -3.08         3.08 o                         
   3  10   2         68.92         65.42         6.16 o                         
   4  10   2          0.52         -0.77         3.34 o                         
   5  10   2         30.26         27.45         4.36 o                         
   6  10   2          2.48          6.41         3.34 o                         
   7  10   2          1.54         -3.34         3.34 o                         
  -4  11   2         31.43         28.48         4.62 o                         
  -3  11   2          6.74          5.39         4.62 o                         
  -2  11   2          0.15          2.82         5.13 o                         
  -1  11   2          6.56          5.39         3.85 o                         
   0  11   2         23.85         19.24         4.10 o                         
   1  11   2         15.51         16.68         3.85 o                         
   2  11   2         79.29         58.49         7.70 o                         
   3  11   2         15.00         12.31         4.36 o                         
   4  11   2          1.68          8.21         3.59 o                         
 -15   0   3          1.51          2.05         2.57 o                         
 -13   0   3         62.93         60.80         5.90 o                         
 -11   0   3         48.69         45.66         5.90 o                         
  -9   0   3          8.64         11.56         2.89 o                         
  -7   0   3        266.37        219.20        17.14 o                         
  -5   0   3        673.78        726.89        19.89 o                         
  -3   0   3       1462.16       1512.85        33.37 o                         
  -1   0   3      14224.04      12267.15      1013.63 o                         
   1   0   3       6663.42       6323.23       191.00 o                         
   3   0   3       6350.38       6076.06       191.01 o                         
   5   0   3         53.65         43.84         4.74 o                         
   7   0   3        152.75        161.94         8.62 o                         
   9   0   3         82.59         91.18         7.44 o                         
  11   0   3          0.71         -0.87         3.21 o                         
  13   0   3        139.04        152.62         8.47 o                         
 -15   1   3          7.61          5.26         1.81 o                         
 -14   1   3          0.42          0.21         1.90 o                         
 -13   1   3         35.26         36.78         5.39 o                         
 -12   1   3          2.38          3.30         2.63 o                         
 -11   1   3          2.05          1.62         2.15 o                         
 -10   1   3         24.23         26.46         2.61 o                         
  -9   1   3          3.38          0.91         1.82 o                         
  -8   1   3         26.58         20.00         2.18 o                         
  -7   1   3         37.28         36.49         3.15 o                         
  -6   1   3         10.06          6.53         1.45 o                         
  -5   1   3        184.99        161.67         5.25 o                         
  -4   1   3          4.63          4.20         1.35 o                         
  -3   1   3          3.58          4.78         0.68 o                         
  -2   1   3          7.40          8.22         0.93 o                         
  -1   1   3          3.02          0.71         0.33 o                         
   0   1   3       2531.00       2357.36        38.24 o                         
   1   1   3        172.01        185.62         3.57 o                         
   2   1   3        380.39        375.47         6.61 o                         
   3   1   3         45.87         53.40         1.71 o                         
   4   1   3        148.22        143.07         4.85 o                         
   5   1   3        661.95        669.86        12.28 o                         
   6   1   3         15.95         14.59         1.57 o                         
   7   1   3          1.79          2.60         1.68 o                         
   8   1   3        178.14        174.13         4.64 o                         
   9   1   3         22.43         19.39         2.77 o                         
  10   1   3         41.79         39.81         2.62 o                         
  11   1   3         17.55         17.48         2.42 o                         
  12   1   3         54.68         57.87         4.87 o                         
  13   1   3         57.69         61.78         3.81 o                         
  14   1   3         14.80         17.39         3.59 o                         
 -14   2   3          1.36         -2.57         2.57 o                         
 -13   2   3          8.38          6.43         2.26 o                         
 -12   2   3          0.03         -0.03         2.63 o                         
 -11   2   3         12.39         10.14         2.17 o                         
 -10   2   3          4.94          0.65         2.01 o                         
  -9   2   3         65.79         58.00         3.73 o                         
  -8   2   3          2.12          3.91         1.85 o                         
  -7   2   3        184.99        174.68         4.72 o                         
  -6   2   3       2015.59       2004.21        60.95 o                         
  -5   2   3        174.43        193.65         4.78 o                         
  -4   2   3       1456.21       1542.24        28.38 o                         
  -3   2   3        186.72        215.99         3.69 o                         
  -2   2   3       1399.13       1372.43        21.38 o                         
  -1   2   3       2839.16       2742.50        41.61 o                         
   0   2   3         98.86        102.37         2.25 o                         
   1   2   3       1648.17       1653.67        25.52 o                         
   2   2   3       3672.34       3685.19        64.85 o                         
   3   2   3         59.15         73.29         3.19 o                         
   4   2   3       1618.60       1645.08        27.78 o                         
   5   2   3         26.98         24.70         1.78 o                         
   6   2   3        117.03        116.87         3.48 o                         
   7   2   3         43.85         56.00         2.85 o                         
   8   2   3        249.29        253.95         7.87 o                         
   9   2   3        365.45        370.39         9.07 o                         
  10   2   3          1.46          1.42         1.82 o                         
  11   2   3          0.72          4.04         2.02 o                         
  12   2   3          9.00          7.66         1.97 o                         
  13   2   3          1.12         -0.77         2.00 o                         
  14   2   3          1.15          3.65         2.40 o                         
 -14   3   3          0.11         -2.02         2.52 o                         
 -13   3   3          3.91          7.56         2.06 o                         
 -12   3   3          3.20         -0.17         1.93 o                         
 -11   3   3          7.53          6.97         2.10 o                         
 -10   3   3          1.76          0.74         2.07 o                         
  -9   3   3        292.45        303.76         8.98 o                         
  -8   3   3        275.06        270.85         9.55 o                         
  -7   3   3        135.65        143.52         5.22 o                         
  -6   3   3       1054.99       1083.74        21.34 o                         
  -5   3   3       1746.88       1698.81        36.39 o                         
  -4   3   3        148.66        152.92         4.49 o                         
  -3   3   3        915.10        973.47        16.60 o                         
  -2   3   3        529.61        533.02         8.30 o                         
  -1   3   3       1410.88       1394.59        25.27 o                         
   0   3   3       1776.20       1773.91        27.28 o                         
   1   3   3        579.75        641.64        11.22 o                         
   2   3   3        445.81        445.23        14.29 o                         
   3   3   3        852.56        861.04        32.10 o                         
   4   3   3         89.77        100.44         3.10 o                         
   5   3   3         53.66         54.44         2.69 o                         
   6   3   3         98.08         89.32         4.85 o                         
   7   3   3          7.53          8.68         2.01 o                         
   8   3   3          6.77          8.98         1.81 o                         
   9   3   3         23.29         22.98         2.32 o                         
  10   3   3          0.84          1.26         1.89 o                         
  11   3   3          0.20         -1.42         1.86 o                         
  12   3   3          3.47          2.89         1.83 o                         
  13   3   3         11.21          9.42         1.95 o                         
  14   3   3          0.10         -1.54         2.57 o                         
 -13   4   3          0.48          0.87         5.00 o                         
 -12   4   3         10.61          4.97         2.09 o                         
 -11   4   3         35.88         24.34         2.79 o                         
 -10   4   3          0.04         -0.67         2.13 o                         
  -9   4   3        847.90        830.99        18.63 o                         
  -8   4   3        461.47        427.40        11.84 o                         
  -7   4   3        117.15        132.51         5.00 o                         
  -6   4   3        290.27        284.31         8.48 o                         
  -5   4   3         23.00         24.32         3.10 o                         
  -4   4   3          0.87          6.12         7.57 o                         
  -3   4   3        111.92        102.58         4.62 o                         
  -2   4   3        962.60       1012.84        30.93 o                         
  -1   4   3        209.09        240.30        15.86 o                         
   0   4   3          0.49          0.25         0.63 o                         
   1   4   3        521.73        568.22        10.76 o                         
   2   4   3         81.53        103.07         2.82 o                         
   3   4   3       1702.01       1803.69        38.38 o                         
   4   4   3          2.06          4.24         1.46 o                         
   5   4   3         15.72         15.96         3.08 o                         
   6   4   3         19.11         17.92         2.48 o                         
   7   4   3         62.53         50.77         2.96 o                         
   8   4   3        404.75        384.44        10.91 o                         
   9   4   3          6.42          7.57         2.13 o                         
  10   4   3         19.99         26.85         2.40 o                         
  11   4   3          5.08          6.09         1.88 o                         
  12   4   3          9.36          8.47         2.34 o                         
  13   4   3          2.13         -2.82         3.59 o                         
 -13   5   3         10.21         10.01         2.82 o                         
 -12   5   3         67.58         65.93         5.39 o                         
 -11   5   3          1.80          2.82         2.82 o                         
 -10   5   3         88.43         87.99         6.93 o                         
  -9   5   3          0.37          1.77         2.29 o                         
  -8   5   3        121.54        117.49         5.23 o                         
  -7   5   3        211.46        189.69        20.01 o                         
  -6   5   3         34.16         36.39         3.94 o                         
  -5   5   3        552.15        520.70        21.93 o                         
  -4   5   3          1.20          0.11         3.56 o                         
  -3   5   3          0.29          6.67         3.34 o                         
  -1   5   3        200.52        208.52         9.75 o                         
   0   5   3        299.11        337.73         7.53 o                         
   1   5   3         96.36         93.41         4.56 o                         
   2   5   3         37.19         48.66         2.95 o                         
   3   5   3       1561.60       1547.04        66.96 o                         
   4   5   3          0.34         -1.10         2.44 o                         
   5   5   3         63.32         63.73         4.44 o                         
   6   5   3         24.75         16.87         2.90 o                         
   7   5   3         81.27         76.63         4.97 o                         
   8   5   3         12.58         10.18         3.46 o                         
   9   5   3         11.14         12.01         2.44 o                         
  10   5   3          7.08          4.03         2.31 o                         
  11   5   3         30.04         34.90         3.21 o                         
  12   5   3          0.48         -0.86         2.29 o                         
  13   5   3          5.16          7.44         2.57 o                         
 -12   6   3         17.41         12.83         2.82 o                         
 -11   6   3         16.79         17.96         3.34 o                         
 -10   6   3          0.03         -2.82         2.82 o                         
  -9   6   3         48.40         49.19         4.70 o                         
  -8   6   3          6.75          2.47         5.00 o                         
  -7   6   3         29.36         30.67         3.51 o                         
  -6   6   3        303.02        291.28        11.32 o                         
  -5   6   3          9.28         16.16         4.36 o                         
  -4   6   3        519.38        501.10        16.87 o                         
  -3   6   3       1108.22       1004.51        44.38 o                         
  -1   6   3        204.21        209.57        12.06 o                         
   0   6   3        504.06        572.29        26.68 o                         
   1   6   3        307.91        296.79        15.14 o                         
   2   6   3         73.58         65.93         6.93 o                         
   3   6   3          0.45         -2.31         3.59 o                         
   4   6   3        195.84        197.71         8.58 o                         
   5   6   3          0.19          5.13         4.36 o                         
   6   6   3        162.68        153.37         7.07 o                         
   7   6   3          2.11          1.14         2.52 o                         
   8   6   3         47.37         44.46         4.34 o                         
   9   6   3          1.71         -0.52         2.44 o                         
  10   6   3          0.03          0.18         2.26 o                         
  11   6   3          3.20          3.13         1.97 o                         
  12   6   3          0.72          2.57         2.82 o                         
 -12   7   3          3.44          0.26         1.72 o                         
 -11   7   3         13.74         13.34         2.82 o                         
 -10   7   3          3.30          5.13         2.82 o                         
  -9   7   3          7.63          2.03         6.03 o                         
  -8   7   3         17.60         15.33         3.98 o                         
  -7   7   3         15.69         17.52         3.42 o                         
  -6   7   3         84.31         86.09         5.91 o                         
  -5   7   3         41.63         42.27         6.41 o                         
  -4   7   3        400.14        279.09        18.73 o                         
  -3   7   3        341.75        334.70        12.42 o                         
  -2   7   3        117.91        117.75         8.98 o                         
  -1   7   3        245.09        247.54        13.34 o                         
   0   7   3          5.66          4.62         3.34 o                         
   1   7   3         37.23         36.69         5.39 o                         
   2   7   3         82.30         80.55         7.44 o                         
   3   7   3         29.50         20.01         4.36 o                         
   4   7   3         10.51          5.64         4.10 o                         
   5   7   3        147.73        138.94         7.05 o                         
   6   7   3         11.25          8.47         3.08 o                         
   7   7   3         95.11         84.37         5.35 o                         
   8   7   3         14.24         22.58         4.36 o                         
   9   7   3         21.77         18.14         4.10 o                         
  10   7   3         47.97         59.76         5.39 o                         
  11   7   3          0.32         -1.90         1.90 o                         
  12   7   3          0.42         -0.51         2.31 o                         
 -11   8   3         12.31          5.13         1.81 o                         
 -10   8   3         22.04         25.84         5.77 o                         
  -9   8   3          0.18         -1.25         3.72 o                         
  -8   8   3         35.57         41.30         5.13 o                         
  -7   8   3          1.74         -2.82         3.59 o                         
  -5   8   3          1.90         -1.46         2.89 o                         
  -4   8   3          1.04          2.50         3.26 o                         
  -3   8   3        237.31        249.33        14.11 o                         
  -2   8   3         16.13         15.65         4.36 o                         
  -1   8   3          0.01         -3.08         3.85 o                         
   0   8   3        417.80        412.47        20.52 o                         
   1   8   3        105.44        115.70         8.72 o                         
   2   8   3          9.58          8.47         3.85 o                         
   3   8   3          4.02          5.90         3.59 o                         
   4   8   3        163.88        149.54        10.01 o                         
   5   8   3          5.53          4.49         3.22 o                         
   6   8   3          0.92         -0.68         2.94 o                         
   7   8   3         14.95         16.28         2.99 o                         
   8   8   3          7.55         -0.10         3.72 o                         
   9   8   3         23.67         27.00         2.72 o                         
  10   8   3          0.85         -2.44         2.44 o                         
  -9   9   3          0.03          4.74         5.39 o                         
  -8   9   3          0.50          6.31         2.56 o                         
  -7   9   3          0.41          9.49         5.90 o                         
  -6   9   3          0.12          0.70         3.59 o                         
  -5   9   3          8.42          9.00         6.03 o                         
  -3   9   3         11.13          4.62         3.85 o                         
  -2   9   3          0.13         -3.34         3.34 o                         
  -1   9   3          2.78          6.16         3.85 o                         
   0   9   3        206.81        241.38        13.34 o                         
   1   9   3         48.25         46.18         6.41 o                         
   2   9   3        104.74        124.42         8.98 o                         
   3   9   3         20.18         14.37         4.36 o                         
   4   9   3         25.59         19.24         4.87 o                         
   5   9   3          0.30          1.80         3.34 o                         
   6   9   3          7.55          5.09         4.49 o                         
   7   9   3          1.96         -2.53         3.08 o                         
   8   9   3          0.37         -2.57         2.57 o                         
   9   9   3         16.77         17.96         3.08 o                         
  -6  10   3         16.49         17.19         3.59 o                         
  -5  10   3          0.03          3.85         3.34 o                         
  -4  10   3         27.55         27.96         4.10 o                         
  -3  10   3          2.67         -2.82         3.34 o                         
  -2  10   3          8.52          4.62         3.34 o                         
  -1  10   3         63.88         76.45         6.41 o                         
   0  10   3         20.15         12.57         3.85 o                         
   1  10   3          4.64          1.80         3.34 o                         
   2  10   3         30.66         39.76         5.39 o                         
   3  10   3         10.10          7.95         3.34 o                         
   4  10   3          6.66          9.24         3.34 o                         
   5  10   3          3.10          3.34         3.34 o                         
   6  10   3          5.10          8.72         3.08 o                         
   7  10   3          0.09          2.82         2.82 o                         
  -5  11   3          0.46         -6.16         6.16 o                         
  -4  11   3          0.39         -3.59         3.59 o                         
  -3  11   3          1.34         -3.59         3.59 o                         
  -2  11   3          0.12          2.57         3.34 o                         
  -1  11   3          0.94          3.34         3.59 o                         
   0  11   3          0.00         -2.31         3.34 o                         
   1  11   3          1.36         -0.26         3.34 o                         
   2  11   3         10.02         10.01         3.85 o                         
   3  11   3         10.86         12.57         3.59 o                         
   4  11   3          2.07          4.36         3.34 o                         
 -14   0   4          4.02          0.26         2.57 o                         
 -10   0   4         30.50         25.19         7.70 o                         
  -8   0   4          2.54          6.81         2.77 o                         
  -6   0   4         37.33         41.94         5.13 o                         
  -4   0   4        549.59        598.54        12.92 o                         
  -2   0   4       1619.37       1534.41        33.93 o                         
   0   0   4        255.36        221.99         6.48 o                         
   2   0   4          2.73          5.12         1.41 o                         
   4   0   4       1398.56       1550.99        35.61 o                         
   6   0   4         91.70         93.05         3.58 o                         
   8   0   4          6.93         10.86         2.38 o                         
  10   0   4          2.48         -0.14         2.70 o                         
  12   0   4         38.67         56.70         6.16 o                         
  14   0   4         75.37         79.53         7.44 o                         
 -15   1   4          2.48         -0.77         3.85 o                         
 -14   1   4          1.79          2.33         3.21 o                         
 -13   1   4          4.69          5.77         2.18 o                         
 -12   1   4          3.75          6.41         4.36 o                         
 -11   1   4         24.71         28.12         2.75 o                         
 -10   1   4         40.39         42.35         4.53 o                         
  -9   1   4          2.48         -0.16         2.63 o                         
  -8   1   4         14.07         15.50         2.81 o                         
  -7   1   4        337.92        330.04         9.23 o                         
  -6   1   4        276.80        295.04         7.43 o                         
  -5   1   4         73.11         81.17         2.30 o                         
  -4   1   4         43.22         37.40         2.13 o                         
  -3   1   4         71.86         76.55         2.20 o                         
  -2   1   4        116.53        120.94         5.35 o                         
  -1   1   4       2097.82       1979.44        30.46 o                         
   0   1   4       1587.57       1519.79        23.79 o                         
   1   1   4        973.70        989.60        16.87 o                         
   2   1   4        139.63        137.34         3.14 o                         
   3   1   4        265.23        291.73         5.89 o                         
   4   1   4        109.80        102.71         4.10 o                         
   5   1   4         41.49         41.97         2.65 o                         
   6   1   4        146.23        153.17         3.63 o                         
   7   1   4        108.93        126.97         3.83 o                         
   8   1   4         29.34         28.19         2.88 o                         
   9   1   4         15.51         14.55         2.58 o                         
  10   1   4          0.34         -2.06         2.06 o                         
  11   1   4         73.85         96.40         8.36 o                         
  12   1   4         65.90         75.85         3.89 o                         
  13   1   4        150.10        171.36         6.53 o                         
  14   1   4          0.01         -0.26         2.57 o                         
 -13   2   4          0.09         -2.08         2.08 o                         
 -12   2   4          5.72          5.09         3.46 o                         
 -11   2   4         29.62         27.83         2.61 o                         
 -10   2   4          0.22         -2.15         2.15 o                         
  -9   2   4        177.29        178.52         7.35 o                         
  -8   2   4        161.36        141.39         5.01 o                         
  -7   2   4        137.05        140.39         4.88 o                         
  -6   2   4          0.01         -1.81         1.81 o                         
  -5   2   4        430.57        420.43        17.07 o                         
  -4   2   4        563.25        604.60        10.57 o                         
  -3   2   4       1392.68       1460.79        25.02 o                         
  -2   2   4        212.30        186.53         4.39 o                         
  -1   2   4        736.86        708.28        12.73 o                         
   0   2   4          4.70          5.21         1.19 o                         
   1   2   4        393.81        430.45         9.15 o                         
   2   2   4        280.38        283.59         5.80 o                         
   3   2   4        294.77        297.89         6.77 o                         
   4   2   4          9.38         13.70         1.60 o                         
   5   2   4         23.06         22.53         1.62 o                         
   6   2   4        138.14        135.14         4.61 o                         
   7   2   4        470.39        510.77        11.86 o                         
   8   2   4         39.71         40.87         4.44 o                         
   9   2   4          7.68          8.31         1.88 o                         
  10   2   4        501.35        536.70        12.50 o                         
  11   2   4          1.61          1.63         1.97 o                         
  12   2   4         44.61         43.05         4.42 o                         
  13   2   4         21.96         21.32         2.36 o                         
  14   2   4          3.83          5.64         2.57 o                         
 -14   3   4          2.53         -1.80         4.36 o                         
 -13   3   4         13.42         11.49         2.52 o                         
 -12   3   4          4.29          4.80         2.06 o                         
 -11   3   4         67.08         65.27         7.34 o                         
 -10   3   4         21.03         17.21         2.34 o                         
  -9   3   4         18.82         17.06         4.08 o                         
  -8   3   4        120.03        118.11         5.16 o                         
  -7   3   4          1.78          2.40         2.30 o                         
  -6   3   4         42.62         51.96         3.09 o                         
  -5   3   4        314.29        304.85         6.83 o                         
  -4   3   4         72.87         60.27         3.24 o                         
  -3   3   4          3.17         -0.22         1.27 o                         
  -2   3   4        609.50        663.19        12.25 o                         
  -1   3   4         86.26        119.61         3.24 o                         
   0   3   4       3895.09       3886.35        63.23 o                         
   1   3   4        479.70        516.21        12.21 o                         
   2   3   4         55.36         49.04         5.38 o                         
   3   3   4         18.01         12.52         1.22 o                         
   4   3   4        105.44        106.64         9.75 o                         
   5   3   4        247.59        214.43        11.00 o                         
   6   3   4        182.10        196.40         5.57 o                         
   7   3   4         12.16         13.36         2.36 o                         
   8   3   4          2.44          2.03         2.90 o                         
   9   3   4        180.65        176.94         5.28 o                         
  10   3   4          1.09         -0.58         1.79 o                         
  11   3   4          3.71          6.42         2.46 o                         
  12   3   4          2.68          1.55         1.82 o                         
  13   3   4         11.13          9.03         2.26 o                         
  14   3   4         12.10         16.42         3.08 o                         
 -13   4   4          3.37          8.79         3.61 o                         
 -12   4   4         89.63         84.31         4.09 o                         
 -11   4   4         64.05         66.60         3.99 o                         
 -10   4   4        235.40        232.40         7.44 o                         
  -9   4   4        329.84        332.65        20.85 o                         
  -8   4   4         41.96         40.25         3.72 o                         
  -7   4   4        181.41        170.03         6.06 o                         
  -6   4   4         16.71         20.40         2.66 o                         
  -5   4   4        517.28        492.71        16.14 o                         
  -4   4   4        196.02        183.14        10.52 o                         
  -3   4   4        413.27        377.33        12.69 o                         
  -2   4   4         23.66         34.86         1.78 o                         
  -1   4   4        318.60        293.78         7.96 o                         
   0   4   4        579.01        641.27        13.57 o                         
   1   4   4        362.47        374.80        11.76 o                         
   2   4   4         21.21         20.76         1.81 o                         
   3   4   4        500.12        539.71        17.32 o                         
   4   4   4         73.65         58.71         5.30 o                         
   5   4   4        145.91        136.48         6.44 o                         
   6   4   4        185.40        165.35         6.18 o                         
   7   4   4          1.90          1.51         2.08 o                         
   8   4   4         25.53         26.88         2.72 o                         
   9   4   4          5.00          8.35         2.11 o                         
  10   4   4          0.61         -0.39         3.23 o                         
  11   4   4          2.80          1.52         2.07 o                         
  12   4   4          1.15          1.45         2.15 o                         
  13   4   4          4.90          5.76         2.22 o                         
 -13   5   4          4.96          2.05         3.08 o                         
 -11   5   4         30.23         23.35         3.59 o                         
 -10   5   4         85.42         93.64         7.70 o                         
  -9   5   4        521.81        466.52        58.49 o                         
  -8   5   4         26.42         21.68         4.26 o                         
  -7   5   4        741.29        673.79        43.12 o                         
  -6   5   4        657.85        580.48        22.06 o                         
  -5   5   4         25.39         18.47         4.10 o                         
  -4   5   4          1.51          1.54         3.08 o                         
  -3   5   4         15.71         22.32         4.87 o                         
  -1   5   4         15.22         18.63         3.18 o                         
   0   5   4         98.48         80.62         3.88 o                         
   1   5   4        209.55        210.25         8.47 o                         
   2   5   4         63.18         72.34         6.93 o                         
   3   5   4        326.76        375.04        18.47 o                         
   4   5   4         76.20         73.02        10.01 o                         
   5   5   4        262.16        248.08        22.45 o                         
   6   5   4         89.73         80.04         7.18 o                         
   7   5   4          0.32         -1.71         2.18 o                         
   8   5   4          0.04          0.24         2.36 o                         
   9   5   4         14.76         15.27         2.73 o                         
  10   5   4          1.30          0.62         2.44 o                         
  11   5   4          1.59          0.21         3.92 o                         
  12   5   4          0.26         -3.51         4.49 o                         
 -13   6   4         13.93          7.95         2.82 o                         
 -12   6   4         15.58         10.77         2.82 o                         
 -11   6   4          7.35         11.80         3.08 o                         
 -10   6   4          0.24          3.34         3.08 o                         
  -9   6   4          0.00          4.10         3.34 o                         
  -8   6   4         51.26         58.68        11.67 o                         
  -7   6   4         13.08         18.38         3.98 o                         
  -6   6   4        884.30        802.13        35.66 o                         
  -5   6   4        128.68        116.73         8.21 o                         
  -3   6   4         28.92         37.45         5.90 o                         
  -2   6   4        416.17        363.49        18.98 o                         
  -1   6   4          0.02          1.54         3.85 o                         
   0   6   4         17.10         18.47         4.36 o                         
   1   6   4          5.25          6.41         4.10 o                         
   3   6   4         16.66         19.24         4.10 o                         
   4   6   4         24.29         25.91         4.87 o                         
   5   6   4         60.14         65.67         7.18 o                         
   6   6   4         80.01         74.88         6.29 o                         
   7   6   4          5.46          7.27         2.70 o                         
   8   6   4          1.36         -2.44         2.44 o                         
   9   6   4          0.54          3.34         3.85 o                         
  10   6   4          3.03          2.29         3.34 o                         
  11   6   4          1.59         -2.05         2.05 o                         
  12   6   4          1.63          3.08         2.31 o                         
 -12   7   4          0.23          0.51         2.31 o                         
 -11   7   4         16.03         15.91         2.82 o                         
 -10   7   4          0.71         -0.77         2.57 o                         
  -9   7   4         21.39         16.42         3.34 o                         
  -8   7   4         38.47         34.12         5.39 o                         
  -7   7   4         34.01         37.20         4.87 o                         
  -6   7   4         16.82         22.32         4.36 o                         
  -5   7   4         53.31         66.70         7.44 o                         
  -4   7   4        193.66        192.89        12.06 o                         
  -3   7   4       1236.60       1300.98        40.63 o                         
  -2   7   4         52.77         62.60         7.18 o                         
   2   7   4         72.80         67.47         6.93 o                         
   3   7   4         67.31         80.04         7.70 o                         
   4   7   4        112.32        124.86         6.76 o                         
   5   7   4         61.85         61.84         4.89 o                         
   6   7   4         27.12         26.61         3.43 o                         
   7   7   4          8.09          3.60         2.81 o                         
   8   7   4          8.70          8.55         2.63 o                         
   9   7   4          6.50          8.76         2.26 o                         
  10   7   4          8.21         11.03         2.18 o                         
  11   7   4          1.71          1.36         2.01 o                         
 -11   8   4          1.39         -0.01         3.72 o                         
 -10   8   4          3.36          5.39         2.82 o                         
  -9   8   4          1.00         -0.51         2.00 o                         
  -8   8   4         37.64         43.69         3.72 o                         
  -7   8   4          2.79          7.97         4.49 o                         
  -6   8   4         32.66         34.15         4.07 o                         
  -5   8   4         28.27         31.76         3.80 o                         
  -4   8   4          9.19          7.09         5.90 o                         
  -3   8   4         31.32         41.97         8.85 o                         
  -2   8   4          6.55          9.24         4.36 o                         
  -1   8   4        221.06        203.92        12.31 o                         
   0   8   4          0.13          4.10         4.36 o                         
   1   8   4          2.46          1.80         4.10 o                         
   2   8   4         47.71         48.74         6.16 o                         
   3   8   4          1.41          5.39         4.10 o                         
   4   8   4         16.89         19.50         4.62 o                         
   5   8   4          0.21         -0.34         3.21 o                         
   6   8   4          4.34          2.26         3.72 o                         
   7   8   4          0.11         -0.29         2.40 o                         
   8   8   4          0.95          2.53         2.34 o                         
   9   8   4          0.43          2.15         6.54 o                         
  10   8   4          1.57          1.56         2.18 o                         
  -9   9   4          9.10         15.32         5.77 o                         
  -8   9   4          1.24          0.86         2.75 o                         
  -7   9   4         30.73         32.35         3.07 o                         
  -6   9   4         20.85         29.12         5.00 o                         
  -5   9   4         19.72         14.63         3.18 o                         
  -4   9   4          5.51         12.47         3.71 o                         
  -2   9   4         32.40         32.58         4.87 o                         
  -1   9   4         31.23         37.20         5.13 o                         
   0   9   4          3.79          2.57         3.59 o                         
   1   9   4        145.96        151.59         9.75 o                         
   2   9   4          2.29          6.16         3.85 o                         
   3   9   4        171.27        170.83        11.29 o                         
   4   9   4         17.21         19.50         4.36 o                         
   5   9   4          1.79          5.64         3.34 o                         
   6   9   4          4.59          6.41         3.34 o                         
   7   9   4          0.39         -1.46         2.70 o                         
   8   9   4          1.42          5.12         2.44 o                         
   9   9   4          0.45          0.77         2.82 o                         
  -7  10   4          8.40         15.65         3.08 o                         
  -6  10   4          0.04         -2.82         2.82 o                         
  -5  10   4         20.86         19.24         3.59 o                         
  -4  10   4          0.52         -1.03         2.82 o                         
  -3  10   4          0.03          0.77         3.08 o                         
  -2  10   4         11.46         13.34         3.59 o                         
  -1  10   4         25.18         29.50         4.36 o                         
   0  10   4         10.44          6.16         3.59 o                         
   1  10   4         32.75         34.38         4.87 o                         
   2  10   4         31.87         34.89         5.13 o                         
   3  10   4          0.03         -3.08         3.08 o                         
   4  10   4          0.37          1.28         3.08 o                         
   5  10   4          0.40          1.03         3.08 o                         
   6  10   4          4.12          5.90         3.34 o                         
   7  10   4          7.11          9.24         3.08 o                         
  -4  11   4          0.21         -3.08         3.08 o                         
  -3  11   4          0.02         -1.54         3.34 o                         
  -2  11   4         11.66         13.08         5.90 o                         
  -1  11   4          4.98         12.06         3.34 o                         
   0  11   4          1.83         11.03         3.34 o                         
   1  11   4          1.58          1.03         2.82 o                         
   2  11   4          0.20         -0.51         4.10 o                         
   3  11   4          1.57         -2.05         3.08 o                         
   4  11   4          1.33         -1.03         2.57 o                         
 -13   0   5          3.22          1.03         2.82 o                         
 -11   0   5         36.47         48.74         5.90 o                         
  -9   0   5         20.09         20.52         5.13 o                         
  -7   0   5        472.82        448.51        14.69 o                         
  -5   0   5       1197.68       1174.37        29.52 o                         
  -3   0   5          2.48          8.02         1.80 o                         
  -1   0   5        365.83        404.90        10.58 o                         
   1   0   5         32.98         29.15         2.59 o                         
   3   0   5       2006.43       2132.84        48.09 o                         
   5   0   5        582.35        575.85        15.35 o                         
   7   0   5        187.55        187.06         6.43 o                         
   9   0   5          2.48         -1.03         2.54 o                         
  11   0   5         27.73         25.70         8.08 o                         
  13   0   5          6.98          8.21         2.82 o                         
 -14   1   5          5.87          8.58         2.08 o                         
 -13   1   5         14.28         14.55         2.36 o                         
 -12   1   5         35.81         30.67         3.08 o                         
 -11   1   5          0.77          1.94         2.24 o                         
 -10   1   5        212.89        218.62         7.06 o                         
  -9   1   5          1.47          2.12         2.19 o                         
  -8   1   5          2.90          7.39         2.27 o                         
  -7   1   5          0.54          0.78         2.18 o                         
  -6   1   5         90.40         86.21         3.34 o                         
  -5   1   5        453.13        428.32         8.18 o                         
  -4   1   5        421.41        442.51         7.82 o                         
  -3   1   5        521.36        524.36         9.94 o                         
  -2   1   5         94.51        101.57         3.27 o                         
  -1   1   5        735.62        720.50        12.23 o                         
   0   1   5        115.60        100.40         3.23 o                         
   1   1   5       2291.05       2375.47        36.99 o                         
   2   1   5        298.87        329.47         6.61 o                         
   3   1   5         10.77          9.27         1.52 o                         
   4   1   5        692.69        743.12        14.95 o                         
   5   1   5          0.54          1.90         1.22 o                         
   6   1   5        530.53        544.73        10.34 o                         
   7   1   5        177.65        184.54         4.79 o                         
   8   1   5          9.64          8.28         1.76 o                         
   9   1   5         48.54         49.28         3.03 o                         
  10   1   5        119.95        120.66         4.84 o                         
  11   1   5         98.81        106.53         4.84 o                         
  12   1   5          1.15          6.98         2.00 o                         
  13   1   5         90.38         96.55         4.44 o                         
  14   1   5          5.37          0.11         2.69 o                         
 -14   2   5         13.54         13.64         3.08 o                         
 -13   2   5          2.73          3.46         2.18 o                         
 -12   2   5         21.71         18.07         2.38 o                         
 -11   2   5         31.45         38.02         3.00 o                         
 -10   2   5          4.63          1.17         2.06 o                         
  -9   2   5         37.49         33.80         2.75 o                         
  -8   2   5          3.21         -0.57         2.01 o                         
  -7   2   5        125.65        120.72         4.72 o                         
  -6   2   5        122.46        120.64         8.14 o                         
  -5   2   5          1.21          7.66         2.00 o                         
  -4   2   5        135.22        129.99         6.24 o                         
  -3   2   5       3046.04       2957.99        92.71 o                         
  -2   2   5        511.95        526.83        11.09 o                         
  -1   2   5        252.25        261.22         6.30 o                         
   0   2   5          1.07          6.27         1.44 o                         
   1   2   5        442.78        466.95         9.59 o                         
   2   2   5        927.64        910.57        16.39 o                         
   3   2   5          0.28          3.60         1.33 o                         
   4   2   5        187.01        178.23         5.96 o                         
   5   2   5        131.56        108.48         3.68 o                         
   6   2   5          2.20          3.83         1.94 o                         
   7   2   5         22.50         22.29         3.08 o                         
   8   2   5         47.10         39.25         4.87 o                         
   9   2   5         76.29         73.23         3.52 o                         
  10   2   5        395.43        418.30        10.00 o                         
  11   2   5          1.83          4.12         2.21 o                         
  12   2   5         97.57        101.11         4.17 o                         
  13   2   5          6.45          7.90         2.33 o                         
  14   2   5          0.16          0.77         2.31 o                         
 -13   3   5         20.66         24.36         3.34 o                         
 -12   3   5         70.26         82.00         4.07 o                         
 -11   3   5          0.34          6.67         4.36 o                         
 -10   3   5         68.42         68.19         5.27 o                         
  -9   3   5         39.72         44.07         3.41 o                         
  -8   3   5          1.95          2.68         2.18 o                         
  -7   3   5          1.11          7.97         3.09 o                         
  -6   3   5          8.45          9.84         2.33 o                         
  -5   3   5        205.98        182.74         8.02 o                         
  -4   3   5          8.28          7.89         1.28 o                         
  -3   3   5        975.83       1063.33        26.66 o                         
  -2   3   5        256.96        308.73         7.12 o                         
  -1   3   5         77.02         79.60         2.51 o                         
   0   3   5       5284.69       5593.51       106.48 o                         
   1   3   5         13.38         12.62         1.27 o                         
   2   3   5          0.32          2.88         1.93 o                         
   3   3   5        352.71        330.54        11.34 o                         
   4   3   5        203.71        208.91        14.37 o                         
   5   3   5         20.24         27.40         2.52 o                         
   6   3   5          5.02          3.51         1.97 o                         
   7   3   5        274.84        257.67         6.80 o                         
   8   3   5        137.74        153.22         4.96 o                         
   9   3   5         31.17         29.61         2.38 o                         
  10   3   5        149.56        153.28         4.82 o                         
  11   3   5          3.66          5.93         1.97 o                         
  12   3   5          3.52          2.01         2.65 o                         
 -13   4   5          4.03         17.19        11.29 o                         
 -12   4   5          0.45          1.61         2.26 o                         
 -11   4   5          8.26          9.58         2.26 o                         
 -10   4   5        136.65        163.04         6.97 o                         
  -9   4   5        442.08        436.46        15.27 o                         
  -8   4   5        455.98        433.73        12.30 o                         
  -7   4   5        127.18        133.38         9.49 o                         
  -6   4   5          7.51          6.55         2.65 o                         
  -5   4   5         10.16          9.60         4.75 o                         
  -4   4   5        132.69        120.02        14.48 o                         
  -3   4   5         26.25         29.28         3.08 o                         
  -2   4   5        221.24        203.11         6.14 o                         
  -1   4   5        146.51        142.08        13.00 o                         
   0   4   5         11.69         17.76         1.80 o                         
   1   4   5          1.19          1.81         1.74 o                         
   2   4   5         28.72         38.78         4.10 o                         
   3   4   5         16.74         26.68         4.87 o                         
   4   4   5          0.01          6.15         2.67 o                         
   5   4   5        103.97        105.46         4.91 o                         
   6   4   5        124.42        118.86         5.52 o                         
   7   4   5        111.45        108.58         5.00 o                         
   8   4   5        117.00        114.46         6.46 o                         
   9   4   5         10.37          8.33         2.05 o                         
  10   4   5         27.22         22.54         4.10 o                         
  11   4   5          0.39         -0.98         2.07 o                         
  12   4   5          0.54          0.91         2.03 o                         
  13   4   5          0.59          1.54         3.34 o                         
 -12   5   5         54.90         42.59         4.62 o                         
 -11   5   5         55.70         60.80         5.13 o                         
 -10   5   5        112.35        111.85         8.21 o                         
  -9   5   5        256.25        257.46        16.93 o                         
  -8   5   5         44.86         45.01         4.24 o                         
  -7   5   5        860.13        745.32        88.51 o                         
  -6   5   5        183.08        156.98        10.01 o                         
  -5   5   5         51.78         43.61         6.16 o                         
  -4   5   5         72.42         67.21         6.67 o                         
  -3   5   5          7.47         10.77         4.36 o                         
  -2   5   5          0.34          7.44         4.36 o                         
  -1   5   5         70.87         79.48         9.14 o                         
   0   5   5         76.84         64.54         5.73 o                         
   1   5   5        357.71        385.27        18.98 o                         
   2   5   5          0.16         -3.85         3.85 o                         
   3   5   5          7.41         16.21         5.90 o                         
   4   5   5          0.07          2.44         3.08 o                         
   5   5   5         31.77         31.59         3.17 o                         
   6   5   5         23.13         19.56         4.61 o                         
   7   5   5          0.24          3.43         2.38 o                         
   8   5   5          4.49          2.38         3.13 o                         
   9   5   5         70.62         71.59         5.50 o                         
  10   5   5          5.28          5.60         3.01 o                         
  11   5   5         11.76         17.66         2.07 o                         
  12   5   5          2.39          2.31         7.44 o                         
 -12   6   5         81.46         79.78         5.39 o                         
 -11   6   5          5.23          4.62         2.82 o                         
 -10   6   5          6.03          6.16         2.82 o                         
  -9   6   5         13.83         14.88         3.85 o                         
  -8   6   5         23.91         24.11         4.10 o                         
  -7   6   5         21.04         19.50         4.10 o                         
  -6   6   5        143.70        125.70         8.72 o                         
  -5   6   5          6.33          7.44         3.59 o                         
  -4   6   5        217.40        183.40        11.03 o                         
  -3   6   5         46.22         38.22         6.16 o                         
  -2   6   5         20.88         26.68         3.87 o                         
  -1   6   5         16.29         23.13         5.13 o                         
   0   6   5         79.54         77.22         7.70 o                         
   1   6   5          2.72          5.13         4.10 o                         
   2   6   5        200.21        216.75        12.57 o                         
   3   6   5         30.57         31.73         6.93 o                         
   4   6   5         28.32         23.93         3.61 o                         
   5   6   5         11.44         18.81         3.46 o                         
   6   6   5         35.64         35.46         3.61 o                         
   7   6   5          6.97          7.79         2.82 o                         
   8   6   5          0.23         -0.51         2.54 o                         
   9   6   5         85.22         81.15         4.34 o                         
  10   6   5          3.15          5.70         3.98 o                         
  11   6   5          6.08         11.21         2.15 o                         
  12   6   5          1.74          3.59         2.57 o                         
 -11   7   5          0.05          3.62         2.44 o                         
 -10   7   5         27.00         31.04         3.59 o                         
  -9   7   5          0.91          6.93         3.08 o                         
  -8   7   5          7.62          6.93         3.34 o                         
  -7   7   5          2.61          2.57         3.59 o                         
  -6   7   5         33.19         35.66         4.87 o                         
  -5   7   5         26.44         22.32         4.62 o                         
  -4   7   5         14.88         12.20         3.35 o                         
  -3   7   5          8.77          7.98         3.43 o                         
  -2   7   5         39.64         39.55         4.55 o                         
  -1   7   5          0.12          3.59         3.85 o                         
   0   7   5        254.90        240.10        13.60 o                         
   1   7   5          9.77         13.08         4.36 o                         
   2   7   5          5.11          5.64         4.10 o                         
   3   7   5          1.94         -2.31         3.85 o                         
   4   7   5          0.14         -3.08         3.08 o                         
   5   7   5          0.04         -2.54         2.70 o                         
   6   7   5          0.91         -1.92         2.81 o                         
   7   7   5          1.69         -3.34         3.85 o                         
   8   7   5         22.33         21.70         3.21 o                         
   9   7   5         25.03         30.09         2.81 o                         
  10   7   5          0.21          0.34         1.90 o                         
  11   7   5          7.18         13.08         2.57 o                         
 -10   8   5          0.00          2.31         1.81 o                         
  -9   8   5         17.82         19.09         2.44 o                         
  -8   8   5          4.73          1.54         2.31 o                         
  -7   8   5         23.19         25.30         2.99 o                         
  -6   8   5         77.93         67.51         4.90 o                         
  -5   8   5         27.22         30.14         4.16 o                         
  -4   8   5         10.12          6.60         3.08 o                         
  -3   8   5         36.01         44.83         5.52 o                         
  -2   8   5          0.33          5.20         3.53 o                         
  -1   8   5         12.78         13.08         4.10 o                         
   0   8   5         36.63         47.20         6.67 o                         
   1   8   5         24.37         30.27         5.13 o                         
   2   8   5        198.37        217.26        12.57 o                         
   3   8   5          6.17          5.90         4.10 o                         
   4   8   5         28.68         28.48         4.87 o                         
   5   8   5          2.37         12.83         6.16 o                         
   6   8   5          7.50         14.59         3.02 o                         
   7   8   5          0.24         -0.11         2.40 o                         
   8   8   5         17.56         17.88         2.70 o                         
   9   8   5          1.28          3.34         2.18 o                         
  10   8   5          0.01         -0.39         2.18 o                         
  -9   9   5         23.86         28.99         3.59 o                         
  -8   9   5          8.19          9.07         2.69 o                         
  -7   9   5          0.08          2.02         2.46 o                         
  -6   9   5          7.51         10.73         2.82 o                         
  -5   9   5          0.02          3.98         2.75 o                         
  -4   9   5         10.74          8.80         3.07 o                         
  -3   9   5          9.62         12.57         4.10 o                         
  -2   9   5          0.36         -1.54         3.85 o                         
   2   9   5          3.62          6.93         3.85 o                         
   3   9   5          1.60          5.13         3.59 o                         
   4   9   5          0.09          2.31         3.34 o                         
   5   9   5         12.70         10.26         3.34 o                         
   6   9   5          1.03         -0.51         3.08 o                         
   7   9   5          3.48         10.09         2.75 o                         
   8   9   5          0.07         -1.28         2.82 o                         
  -7  10   5          0.12         -2.82         2.82 o                         
  -6  10   5          1.00          3.34         3.85 o                         
  -5  10   5          3.37          6.93         3.34 o                         
  -4  10   5          0.08          2.05         3.08 o                         
  -3  10   5          0.81          0.77         3.08 o                         
  -2  10   5          5.15          2.82         3.08 o                         
  -1  10   5          5.13          1.80         3.08 o                         
   0  10   5          9.26          7.70         3.34 o                         
   1  10   5          0.25          1.03         3.08 o                         
   2  10   5          0.43         -1.28         3.08 o                         
   3  10   5          1.41         -1.28         3.08 o                         
   4  10   5          2.31          6.93         3.08 o                         
   5  10   5          0.03          6.16         3.08 o                         
   6  10   5         30.57         23.60         3.34 o                         
  -4  11   5          4.10         -0.51         2.82 o                         
  -3  11   5         11.54          7.95         3.08 o                         
  -2  11   5         44.69         45.92         4.87 o                         
  -1  11   5          1.84          2.57         2.82 o                         
   0  11   5         18.73          7.95         3.59 o                         
   1  11   5          0.75         -1.54         2.82 o                         
   2  11   5          0.29          1.03         3.08 o                         
   3  11   5          2.72          6.93         2.82 o                         
 -14   0   6          0.45         -1.80         2.82 o                         
 -12   0   6          3.61         -3.08         3.08 o                         
 -10   0   6         82.60         67.47         6.67 o                         
  -8   0   6         42.16         42.55         4.75 o                         
  -6   0   6        825.74        810.55        25.40 o                         
  -4   0   6         99.85        102.33         4.43 o                         
  -2   0   6        606.82        578.41        16.78 o                         
   0   0   6        480.73        527.51        16.85 o                         
   2   0   6        133.77        136.96        10.10 o                         
   4   0   6        727.33        773.00        17.31 o                         
   6   0   6          4.13         10.52         3.98 o                         
   8   0   6          0.02          0.69         2.63 o                         
  10   0   6         94.73        107.34         5.88 o                         
  12   0   6         13.24         16.16         3.34 o                         
 -14   1   6         13.28         12.59         2.18 o                         
 -13   1   6          1.93          3.95         2.15 o                         
 -12   1   6         33.19         34.92         3.32 o                         
 -11   1   6          0.71         -1.85         2.44 o                         
 -10   1   6          4.22          4.70         2.28 o                         
  -9   1   6         52.56         48.56         3.40 o                         
  -8   1   6         23.55         24.36         3.17 o                         
  -7   1   6        275.14        255.47         9.34 o                         
  -6   1   6        561.46        574.16        13.26 o                         
  -5   1   6         48.69         49.75         2.33 o                         
  -4   1   6        827.08        811.63        16.06 o                         
  -3   1   6        407.07        434.14         9.87 o                         
  -2   1   6        369.54        359.78         7.88 o                         
  -1   1   6         71.16         73.06         3.88 o                         
   0   1   6          0.01          2.34         1.49 o                         
   1   1   6        200.08        197.22         9.01 o                         
   2   1   6        489.29        496.14        11.88 o                         
   3   1   6        199.98        257.18         6.73 o                         
   4   1   6          9.47         10.08         1.33 o                         
   5   1   6        275.34        256.09         6.05 o                         
   6   1   6         62.38         58.42         2.77 o                         
   7   1   6          2.67          3.67         1.81 o                         
   8   1   6          0.62         -0.86         1.65 o                         
   9   1   6        317.84        330.92         9.48 o                         
  10   1   6          1.01          2.28         1.97 o                         
  11   1   6         77.73         87.36         3.99 o                         
  12   1   6          1.02          2.95         2.00 o                         
  13   1   6          0.23         -0.26         2.57 o                         
 -14   2   6          2.25         10.12         5.13 o                         
 -13   2   6         92.20         99.17         4.89 o                         
 -12   2   6         17.40         15.31         2.52 o                         
 -11   2   6         38.52         46.25         6.16 o                         
 -10   2   6         30.98         30.78         2.71 o                         
  -9   2   6         10.05          6.02         2.16 o                         
  -8   2   6         55.16         56.04         4.26 o                         
  -7   2   6          9.81          5.65         2.42 o                         
  -6   2   6          8.57          5.93         3.08 o                         
  -5   2   6        124.38        133.99         4.24 o                         
  -4   2   6          3.54          5.61         2.05 o                         
  -3   2   6        808.72        854.87        16.08 o                         
  -2   2   6        528.11        529.06        12.42 o                         
  -1   2   6         74.60         73.11         2.85 o                         
   0   2   6       1553.49       1605.98        31.73 o                         
   1   2   6        902.58        909.41        26.12 o                         
   2   2   6        252.25        233.50         6.16 o                         
   3   2   6        592.62        571.97        17.44 o                         
   4   2   6         76.91         76.12         3.00 o                         
   5   2   6        748.09        689.59        13.86 o                         
   6   2   6          3.11          3.56         2.04 o                         
   7   2   6         32.84         26.47         3.37 o                         
   8   2   6          6.35          2.44         1.83 o                         
   9   2   6         16.50         17.52         2.09 o                         
  10   2   6         63.21         59.81         3.70 o                         
  11   2   6         23.25         21.88         2.92 o                         
  12   2   6          6.96          7.35         1.89 o                         
  13   2   6          1.10          2.82         2.29 o                         
 -13   3   6         24.98         32.79         4.49 o                         
 -12   3   6         97.38         95.69         7.95 o                         
 -11   3   6         14.59         14.39         2.25 o                         
 -10   3   6         79.98         89.67         4.41 o                         
  -9   3   6          5.48          5.60         2.29 o                         
  -8   3   6          2.24          3.94         2.12 o                         
  -7   3   6          0.40          0.84         3.21 o                         
  -6   3   6         95.04         93.60        12.96 o                         
  -5   3   6         75.30         98.50         4.68 o                         
  -4   3   6         26.00         29.03         2.86 o                         
  -3   3   6         48.72         59.37         3.44 o                         
  -2   3   6         45.33         51.99         3.15 o                         
  -1   3   6        166.71        178.22         5.65 o                         
   0   3   6         33.18         49.40         3.10 o                         
   1   3   6          0.08          1.84         1.74 o                         
   2   3   6        614.43        578.95        35.92 o                         
   3   3   6         75.97         88.46         5.00 o                         
   4   3   6         30.04         36.04         2.69 o                         
   5   3   6        338.58        319.13         8.08 o                         
   6   3   6          2.53          4.26         2.76 o                         
   7   3   6        465.55        451.50        12.49 o                         
   8   3   6          9.52          9.35         1.99 o                         
   9   3   6         56.92         52.07         3.04 o                         
  10   3   6         49.34         49.03         4.10 o                         
  11   3   6         11.92         12.45         1.95 o                         
  12   3   6         13.93         22.15         3.59 o                         
  13   3   6          0.06         -2.57         2.57 o                         
 -12   4   6         29.29         27.95         6.35 o                         
 -11   4   6          6.67          6.44         3.50 o                         
 -10   4   6        208.26        221.32         7.58 o                         
  -9   4   6         41.55         47.87         3.36 o                         
  -8   4   6          0.61          2.72         2.68 o                         
  -7   4   6         31.90         33.52         3.43 o                         
  -6   4   6         55.58         66.10         4.67 o                         
  -5   4   6        517.38        533.81        25.14 o                         
  -4   4   6          6.15          4.10         7.05 o                         
  -3   4   6        110.29        113.43         5.84 o                         
  -2   4   6        438.36        436.32        20.52 o                         
  -1   4   6         49.77         61.30         7.70 o                         
   0   4   6          0.55         -3.62         5.26 o                         
   1   4   6         23.49         23.93         3.81 o                         
   2   4   6          1.36          1.30         3.43 o                         
   3   4   6        248.01        237.86         7.60 o                         
   4   4   6        163.24        158.80         5.97 o                         
   5   4   6          1.14          1.46         2.89 o                         
   6   4   6        383.62        389.10        11.23 o                         
   7   4   6       1158.81       1148.42        29.18 o                         
   8   4   6          8.24          7.53         2.41 o                         
   9   4   6         26.61         21.30         2.51 o                         
  10   4   6          4.83          3.07         2.48 o                         
  11   4   6          7.14          6.70         2.57 o                         
  12   4   6          7.03          6.68         3.02 o                         
 -11   5   6         21.11         21.55         3.34 o                         
 -10   5   6          8.74          4.36         3.08 o                         
  -9   5   6         76.56         75.94         6.41 o                         
  -8   5   6          0.33          0.43         5.39 o                         
  -7   5   6          0.64         -1.10         2.95 o                         
  -6   5   6          9.45         11.03         3.59 o                         
  -4   5   6         18.95         20.52         6.41 o                         
  -3   5   6          6.36          9.49         4.10 o                         
  -2   5   6          7.11         33.09         5.90 o                         
  -1   5   6          5.42          0.51         2.99 o                         
   0   5   6         19.12          7.89         7.57 o                         
   1   5   6         87.48         98.54         7.05 o                         
   2   5   6          5.11          6.05         3.32 o                         
   3   5   6        135.94        143.41         8.47 o                         
   4   5   6        375.95        384.09        13.51 o                         
   5   5   6         40.38         40.31         5.64 o                         
   6   5   6         13.29         15.07         2.83 o                         
   7   5   6         10.85          9.04         3.22 o                         
   8   5   6          5.89          7.15         2.26 o                         
   9   5   6         34.10         38.40         2.91 o                         
  10   5   6         10.94         11.90         2.07 o                         
  11   5   6          0.83          3.53         2.69 o                         
  12   5   6         19.47         20.27         3.08 o                         
 -12   6   6         17.17         14.67         2.15 o                         
 -11   6   6         65.37         67.47         5.13 o                         
 -10   6   6          6.11          5.90         2.82 o                         
  -9   6   6         26.16         21.04         3.59 o                         
  -8   6   6          0.47          0.51         3.34 o                         
  -7   6   6         15.96          8.72         3.85 o                         
  -6   6   6         98.29         95.43         7.70 o                         
  -5   6   6         29.98         26.42         4.62 o                         
  -4   6   6        103.73        103.64         8.21 o                         
  -3   6   6         96.55        122.63         9.49 o                         
  -2   6   6         70.43         60.74         5.61 o                         
  -1   6   6         54.40         59.19         5.00 o                         
   0   6   6         81.46         74.65         7.44 o                         
   1   6   6         63.99         63.62         7.44 o                         
   2   6   6        323.99        325.78        17.70 o                         
   3   6   6        216.20        189.39         8.58 o                         
   4   6   6         98.76         98.21         5.25 o                         
   5   6   6         49.74         56.69         4.19 o                         
   6   6   6          4.73          2.64         2.45 o                         
   7   6   6          4.99          9.37         3.29 o                         
   8   6   6          0.13         -1.32         2.71 o                         
   9   6   6        132.20        145.63         5.41 o                         
  10   6   6         38.28         42.53         3.39 o                         
  11   6   6         37.54         40.53         5.64 o                         
 -11   7   6          9.08         14.11         2.57 o                         
 -10   7   6          0.58          0.98         2.31 o                         
  -9   7   6          5.87          4.10         2.82 o                         
  -8   7   6          1.58         -0.26         2.82 o                         
  -7   7   6         11.75         16.68         4.10 o                         
  -6   7   6         15.22         22.32         4.36 o                         
  -5   7   6          8.16         -0.13         2.72 o                         
  -4   7   6        125.07        126.27         6.71 o                         
  -3   7   6         33.84         43.25         4.16 o                         
  -2   7   6         25.64         26.44         3.76 o                         
  -1   7   6          0.59         -2.38         5.52 o                         
   0   7   6          5.58          8.45         3.65 o                         
   1   7   6          2.10         -1.03         3.85 o                         
   2   7   6          8.70         12.06         4.62 o                         
   3   7   6         31.58         39.31        12.06 o                         
   4   7   6          4.88         13.97         6.16 o                         
   5   7   6         81.48         87.21         5.71 o                         
   6   7   6          0.61          0.13         2.90 o                         
   7   7   6          5.16         10.11         2.63 o                         
   8   7   6          1.08         -0.77         2.18 o                         
   9   7   6         77.08         95.10         7.57 o                         
  10   7   6          4.12          3.62         2.95 o                         
 -10   8   6          2.96          4.82         3.08 o                         
  -9   8   6         19.08         16.73         2.26 o                         
  -8   8   6         23.82         20.55         2.52 o                         
  -7   8   6          0.08          0.90         2.95 o                         
  -6   8   6         12.53         11.95         2.81 o                         
  -5   8   6        101.97        109.33        11.67 o                         
  -4   8   6         12.48         11.79         3.34 o                         
  -3   8   6         17.51         19.75         4.87 o                         
  -2   8   6          0.04          0.92         3.42 o                         
  -1   8   6          0.01         -3.36         3.36 o                         
   0   8   6          2.77          1.54         3.85 o                         
   1   8   6         18.18         17.70         4.62 o                         
   2   8   6          0.01          1.28         3.85 o                         
   3   8   6         31.49         25.91         4.87 o                         
   5   8   6          0.06         -2.84         2.84 o                         
   6   8   6          3.36          5.86         2.70 o                         
   7   8   6          0.31         -1.54         3.46 o                         
   8   8   6          1.20          1.33         2.67 o                         
   9   8   6          1.07          3.11         6.16 o                         
  -8   9   6         18.23         13.74         2.40 o                         
  -7   9   6          1.11          0.13         6.54 o                         
  -6   9   6          5.40          4.64         5.13 o                         
  -5   9   6          0.52         -4.87         4.87 o                         
  -4   9   6          3.78          4.27         2.70 o                         
  -3   9   6         15.49         12.14         3.34 o                         
  -2   9   6          0.19         -2.57         3.34 o                         
  -1   9   6         10.39         11.80         3.85 o                         
   0   9   6         13.10         18.47         4.10 o                         
   1   9   6          9.58          3.34         3.59 o                         
   2   9   6          0.68         -1.54         3.34 o                         
   3   9   6         17.87         13.08         3.59 o                         
   4   9   6          0.10         -3.08         3.08 o                         
   5   9   6         34.29         46.95         5.13 o                         
   6   9   6          9.12          5.90         3.34 o                         
   7   9   6          4.01          8.72         4.10 o                         
   8   9   6         15.61         15.65         3.34 o                         
  -6  10   6          0.02         -2.82         2.82 o                         
  -5  10   6         11.41          6.67         3.85 o                         
  -4  10   6          9.84         11.80         3.34 o                         
  -3  10   6          9.56         14.62         3.59 o                         
  -2  10   6          0.09         -2.82         2.82 o                         
  -1  10   6          0.08         -2.82         3.08 o                         
   0  10   6          2.16          3.08         3.08 o                         
   1  10   6          1.25         -2.82         2.82 o                         
   2  10   6          0.02         -2.57         3.08 o                         
   3  10   6         12.78         10.26         3.34 o                         
   4  10   6          0.09          0.51         3.08 o                         
   5  10   6         34.87         36.94         4.10 o                         
   6  10   6         17.26         16.42         3.08 o                         
  -3  11   6          3.34         -3.59         3.59 o                         
  -2  11   6          6.68          2.82         2.57 o                         
  -1  11   6         73.38         64.90         4.87 o                         
   0  11   6         12.14         14.37         3.08 o                         
   1  11   6          7.26          3.85         2.57 o                         
   2  11   6          5.65          5.90         2.57 o                         
 -13   0   7          0.17          7.18         2.82 o                         
 -11   0   7          1.59          3.59         3.85 o                         
  -9   0   7        130.98        151.33         9.75 o                         
  -7   0   7         88.96         95.18         6.67 o                         
  -5   0   7         54.34         55.26        10.39 o                         
  -3   0   7        680.54        598.93        15.80 o                         
  -1   0   7         15.23         15.99         2.59 o                         
   1   0   7        111.93        124.52         4.26 o                         
   3   0   7       1198.88       1225.40        26.77 o                         
   5   0   7        173.30        172.08         6.98 o                         
   7   0   7          1.86          0.77         2.54 o                         
   9   0   7         66.05         71.99         4.89 o                         
  11   0   7          0.11          3.85         3.08 o                         
  13   0   7          2.73         -0.77         2.31 o                         
 -14   1   7          9.11          4.75         1.79 o                         
 -13   1   7          1.41          0.18         2.08 o                         
 -12   1   7          0.21          0.35         3.46 o                         
 -11   1   7          2.76          3.21         2.95 o                         
 -10   1   7         84.48        100.67         4.69 o                         
  -9   1   7         77.39         72.04         4.18 o                         
  -8   1   7         41.06         40.15         3.23 o                         
  -7   1   7          4.65          3.53         2.02 o                         
  -6   1   7        566.04        560.98        14.91 o                         
  -5   1   7          0.26          2.58         1.87 o                         
  -4   1   7          6.82          6.18         2.00 o                         
  -3   1   7         11.75         14.18         1.81 o                         
  -2   1   7        657.14        627.34        11.61 o                         
  -1   1   7         31.71         30.16         1.71 o                         
   0   1   7         39.55         50.46         2.70 o                         
   1   1   7        337.11        363.51         6.58 o                         
   2   1   7        901.57        905.97        15.36 o                         
   3   1   7          5.80         13.81         1.58 o                         
   4   1   7        152.17        177.02         6.16 o                         
   5   1   7        105.34        111.04         3.81 o                         
   6   1   7         13.69          8.61         1.86 o                         
   7   1   7          0.80         -0.48         1.81 o                         
   8   1   7          0.97          5.08         2.07 o                         
   9   1   7          0.02         -0.59         3.33 o                         
  10   1   7          3.11          3.72         2.38 o                         
  11   1   7          0.06         -1.83         2.61 o                         
  12   1   7         61.64         69.01         3.63 o                         
  13   1   7          0.05          2.31         2.57 o                         
 -13   2   7         93.78        110.06         6.07 o                         
 -12   2   7          1.72          3.14         2.44 o                         
 -11   2   7          1.57          1.05         2.13 o                         
 -10   2   7         42.86         41.01         3.01 o                         
  -9   2   7         13.09         16.59         2.42 o                         
  -8   2   7        160.88        159.92         5.72 o                         
  -7   2   7         16.91         13.08         4.36 o                         
  -6   2   7         23.06         22.39         2.55 o                         
  -5   2   7         65.06         65.87         4.07 o                         
  -4   2   7         76.22         77.55         3.59 o                         
  -3   2   7          0.59         -1.14         1.81 o                         
  -2   2   7        724.58        794.82        17.79 o                         
  -1   2   7         17.83         18.87         1.70 o                         
   0   2   7        216.60        275.72         5.79 o                         
   1   2   7          0.51          0.61         1.77 o                         
   2   2   7         41.75         42.38         2.77 o                         
   3   2   7         16.16         26.07         2.00 o                         
   4   2   7         52.85         47.33         2.78 o                         
   5   2   7         24.99         29.34         2.52 o                         
   6   2   7         43.24         34.05         3.22 o                         
   7   2   7          0.00          0.12         2.19 o                         
   8   2   7        260.18        271.51         7.23 o                         
   9   2   7         12.77         15.54         2.06 o                         
  10   2   7          8.35          6.36         2.02 o                         
  11   2   7          0.90          1.03         1.81 o                         
  12   2   7          8.88         12.35         5.52 o                         
  13   2   7          0.00         -2.82         2.82 o                         
 -13   3   7         20.01         33.61         4.87 o                         
 -12   3   7         39.14         55.03         4.38 o                         
 -11   3   7         25.77         29.39         2.51 o                         
 -10   3   7         54.03         55.93         6.41 o                         
  -9   3   7         34.94         32.10         3.57 o                         
  -8   3   7         71.99         70.46         4.82 o                         
  -7   3   7         30.71         31.55         2.85 o                         
  -6   3   7         72.92         71.03         4.08 o                         
  -5   3   7         35.62         30.31         3.82 o                         
  -4   3   7         28.63         25.77         2.87 o                         
  -3   3   7        117.38        151.30         7.51 o                         
  -2   3   7        129.66        134.35         8.56 o                         
  -1   3   7        225.26        246.67         7.79 o                         
   0   3   7         46.50         52.85         6.16 o                         
   1   3   7        229.27        229.37        11.80 o                         
   2   3   7         25.63         30.25         3.98 o                         
   3   3   7        482.83        452.47        12.53 o                         
   4   3   7         23.06         25.79         2.34 o                         
   5   3   7         11.37         10.51         2.33 o                         
   6   3   7          1.67         -0.06         2.01 o                         
   7   3   7         51.12         51.14         3.23 o                         
   8   3   7         24.51         20.70         2.32 o                         
   9   3   7         15.79         15.03         2.51 o                         
  10   3   7         22.15         18.00         2.21 o                         
  11   3   7          0.06          0.13         2.00 o                         
  12   3   7          1.49          0.99         2.15 o                         
 -12   4   7         23.35         21.72         6.67 o                         
 -11   4   7          1.02         -1.72         2.22 o                         
 -10   4   7         21.34         20.29         2.51 o                         
  -9   4   7         37.48         37.02         3.53 o                         
  -8   4   7        259.57        265.19         8.37 o                         
  -7   4   7          2.77         -1.27         2.20 o                         
  -6   4   7         53.81         57.31         3.84 o                         
  -5   4   7         22.47         27.40         4.10 o                         
  -4   4   7          0.16          2.08         2.89 o                         
  -3   4   7         19.69         22.47         3.03 o                         
  -2   4   7        142.71        145.23         7.39 o                         
  -1   4   7          0.32          4.88         2.45 o                         
   0   4   7          3.77          5.16         2.86 o                         
   1   4   7        143.84        140.10         7.16 o                         
   2   4   7          0.77          0.57         2.71 o                         
   3   4   7         82.59         86.12         4.57 o                         
   4   4   7        326.61        318.32         9.38 o                         
   5   4   7         57.17         50.80         5.13 o                         
   6   4   7         34.05         33.19         3.03 o                         
   7   4   7        359.81        358.90        10.32 o                         
   8   4   7         51.93         52.55         3.72 o                         
   9   4   7          3.84          3.65         2.25 o                         
  10   4   7         15.36         14.14         2.10 o                         
  11   4   7          0.94          1.38         1.97 o                         
  12   4   7          0.25          2.69         2.44 o                         
 -12   5   7          0.57         -1.80         3.08 o                         
 -11   5   7          3.69          3.85         2.82 o                         
 -10   5   7          0.03          0.77         2.82 o                         
  -9   5   7         24.38         21.04         4.10 o                         
  -8   5   7         53.99         59.77         6.16 o                         
  -7   5   7        163.08        146.47        15.38 o                         
  -6   5   7        100.69        100.05         7.95 o                         
  -5   5   7          1.22          5.39         2.82 o                         
  -4   5   7         77.47         80.04         6.16 o                         
  -3   5   7          0.66          0.37         2.96 o                         
  -2   5   7          8.40          9.64         3.14 o                         
  -1   5   7        174.28        150.05        10.26 o                         
   0   5   7          5.81          6.91         3.61 o                         
   1   5   7        137.80        124.51         6.94 o                         
   2   5   7          0.89         -1.75         3.07 o                         
   3   5   7          0.50          1.80         2.67 o                         
   4   5   7        709.23        698.01        18.42 o                         
   5   5   7          0.07         -1.59         2.38 o                         
   6   5   7        623.98        631.48        16.83 o                         
   7   5   7         66.23         74.60         4.13 o                         
   8   5   7         23.37         27.20         3.53 o                         
   9   5   7        179.19        192.81         6.21 o                         
  10   5   7         22.55         27.25         2.34 o                         
  11   5   7         16.43         15.96         2.46 o                         
 -11   6   7          0.02         -1.67         3.21 o                         
 -10   6   7          3.43          0.00         2.82 o                         
  -9   6   7          0.62          5.90         3.08 o                         
  -8   6   7         12.97         10.01         3.59 o                         
  -7   6   7         34.68         33.35         4.62 o                         
  -6   6   7         27.67         27.19         4.62 o                         
  -5   6   7         30.91         28.73         4.62 o                         
  -4   6   7         30.42         29.02         3.61 o                         
  -3   6   7         10.43          5.61         2.99 o                         
  -2   6   7          0.26         -0.48         3.17 o                         
  -1   6   7          0.35          4.32         3.17 o                         
   0   6   7         48.90         60.89         5.91 o                         
   1   6   7        476.93        459.67        22.32 o                         
   2   6   7          8.96          5.88         2.97 o                         
   3   6   7         73.55         72.69         4.53 o                         
   4   6   7        162.24        156.85         6.07 o                         
   5   6   7         50.52         47.01         3.46 o                         
   6   6   7         35.44         30.50         3.26 o                         
   7   6   7          2.74          5.65         2.36 o                         
   8   6   7          1.71          1.85         3.13 o                         
   9   6   7         43.58         49.99         4.54 o                         
  10   6   7         50.17         55.69         6.77 o                         
  11   6   7          0.29         -1.80         2.31 o                         
 -10   7   7         20.45         23.57         6.93 o                         
  -9   7   7          0.54         -2.31         2.31 o                         
  -8   7   7         27.32         27.35         2.89 o                         
  -7   7   7          6.23          4.32         2.52 o                         
  -6   7   7         44.35         43.50         4.24 o                         
  -5   7   7          0.70          0.13         2.72 o                         
  -4   7   7          0.17         -2.67         2.81 o                         
  -3   7   7          0.49         -1.41         2.90 o                         
  -2   7   7        167.23        174.98         8.07 o                         
  -1   7   7         72.79         77.67        12.06 o                         
   0   7   7        298.26        299.10        15.91 o                         
   1   7   7         13.49         17.95         4.62 o                         
   2   7   7        349.73        364.17        13.32 o                         
   3   7   7         90.41         95.95         5.44 o                         
   4   7   7          0.24          1.60         3.02 o                         
   5   7   7         11.18         10.36         4.23 o                         
   6   7   7          0.82          1.67         2.54 o                         
   7   7   7          7.96         10.74         4.23 o                         
   8   7   7         22.83         28.34         2.99 o                         
   9   7   7          3.55          6.00         3.08 o                         
  -9   8   7         35.27         32.75         2.96 o                         
  -8   8   7          3.59          4.14         2.18 o                         
  -7   8   7          8.32         13.57         2.52 o                         
  -6   8   7          0.82          2.95         6.54 o                         
  -5   8   7          2.87          4.11         2.63 o                         
  -4   8   7         11.32         13.25         4.36 o                         
  -3   8   7          1.35         -2.18         3.27 o                         
  -2   8   7         19.04         24.13         3.69 o                         
  -1   8   7          1.60         -3.08         3.85 o                         
   0   8   7         18.49         17.67         3.75 o                         
   1   8   7          4.91         -1.28         3.85 o                         
   3   8   7          0.48         -3.59         3.59 o                         
   4   8   7         24.33         23.22         7.95 o                         
   5   8   7         11.32          5.64         2.99 o                         
   6   8   7          2.33          1.91         2.70 o                         
   7   8   7          1.72          2.31         3.34 o                         
   8   8   7          8.07          6.87         2.44 o                         
  -8   9   7          1.12         -3.08         3.08 o                         
  -7   9   7          4.80          2.90         3.72 o                         
  -6   9   7          1.13          3.11         2.33 o                         
  -5   9   7          0.15          0.80         2.44 o                         
  -4   9   7         15.41         17.31         3.08 o                         
  -3   9   7          2.31          2.05         3.08 o                         
  -2   9   7          4.79         15.91         9.49 o                         
  -1   9   7         16.12         17.19         3.85 o                         
   0   9   7          7.59          9.49         3.85 o                         
   1   9   7         15.59         16.42         3.85 o                         
   2   9   7         60.13         74.65         6.67 o                         
   3   9   7          6.05          9.49         3.59 o                         
   4   9   7          0.06         -2.57         3.34 o                         
   5   9   7         15.61         17.96         3.34 o                         
   6   9   7         10.02         11.54         4.62 o                         
   7   9   7          0.24         -0.77         3.08 o                         
  -5  10   7          0.62          2.82         2.31 o                         
  -4  10   7         34.39         44.38         4.36 o                         
  -3  10   7         12.52         28.73         4.10 o                         
  -2  10   7          9.25         14.62         3.34 o                         
  -1  10   7          2.56          4.62         3.08 o                         
   0  10   7          0.62          1.03         3.08 o                         
   1  10   7          1.79          3.08         2.82 o                         
   2  10   7          0.04         -1.80         3.34 o                         
   3  10   7          4.95          9.24         3.85 o                         
   4  10   7          0.96          2.31         2.82 o                         
 -12   0   8          1.81          3.34         3.08 o                         
 -10   0   8          6.05          8.47         4.10 o                         
  -8   0   8         27.69         28.16         3.82 o                         
  -6   0   8         38.01         32.12         3.61 o                         
  -4   0   8         94.50        102.82         5.69 o                         
  -2   0   8          0.09         -1.85         2.27 o                         
   0   0   8          9.26          7.99         2.23 o                         
   2   0   8         21.21         27.50         2.69 o                         
   4   0   8        253.40        254.08         9.25 o                         
   6   0   8        171.43        163.78         6.89 o                         
   8   0   8         30.85         26.51         3.08 o                         
  10   0   8          7.98          4.87         4.23 o                         
  12   0   8          0.02         -1.03         2.57 o                         
 -13   1   8         12.57         18.36         5.00 o                         
 -12   1   8          3.71          0.21         2.08 o                         
 -11   1   8         63.05         72.75         4.54 o                         
 -10   1   8          0.75          3.85         3.85 o                         
  -9   1   8        285.76        311.07         9.23 o                         
  -8   1   8        128.10        125.63         5.23 o                         
  -7   1   8         22.79         27.89         2.71 o                         
  -6   1   8         17.58         21.15         2.52 o                         
  -5   1   8         52.92         63.37         6.16 o                         
  -4   1   8         26.95         24.50         2.70 o                         
  -3   1   8         12.75         15.40         2.08 o                         
  -2   1   8         13.29         12.96         1.96 o                         
  -1   1   8        556.57        536.90        11.19 o                         
   0   1   8        122.77        131.25         3.76 o                         
   1   1   8         39.20         45.29         3.84 o                         
   2   1   8        168.44        154.62         4.39 o                         
   3   1   8        165.81        155.70         5.59 o                         
   4   1   8         20.65         27.28         2.99 o                         
   5   1   8         66.96         63.96         3.14 o                         
   6   1   8          6.54          2.72         1.97 o                         
   7   1   8         73.59         76.91         3.48 o                         
   8   1   8          0.67         -1.81         1.81 o                         
   9   1   8         82.23         87.97         4.14 o                         
  10   1   8         35.75         33.98         2.63 o                         
  11   1   8          0.06          0.56         3.72 o                         
  12   1   8          9.86         12.43         5.13 o                         
 -13   2   8          1.05         -0.84         2.08 o                         
 -12   2   8         46.05         60.28         3.87 o                         
 -11   2   8          4.33          5.44         2.44 o                         
 -10   2   8         10.13          8.51         2.58 o                         
  -9   2   8          6.69          5.77         2.27 o                         
  -8   2   8         21.91         23.42         2.98 o                         
  -7   2   8         12.30         19.47         2.61 o                         
  -6   2   8         64.95         68.12         5.35 o                         
  -5   2   8        245.61        227.18         7.25 o                         
  -4   2   8          3.28          5.89         2.16 o                         
  -3   2   8         35.29         39.66         4.21 o                         
  -2   2   8        280.26        291.35         8.59 o                         
  -1   2   8          4.99          4.71         2.34 o                         
   0   2   8        888.10        933.66        29.11 o                         
   1   2   8         81.57         86.85         6.33 o                         
   2   2   8          9.37          7.94         2.15 o                         
   3   2   8         28.55         29.97         2.84 o                         
   4   2   8          9.74          8.47         1.91 o                         
   5   2   8         88.45         91.13         3.81 o                         
   6   2   8         21.59         21.65         2.24 o                         
   7   2   8         82.72         74.00         3.77 o                         
   8   2   8          9.27          7.11         2.01 o                         
   9   2   8          1.73         -1.28         3.85 o                         
  10   2   8          0.07         -0.05         1.72 o                         
  11   2   8         63.32         66.04         3.90 o                         
  12   2   8         10.78         20.27         4.87 o                         
 -12   3   8          9.94         13.54         3.25 o                         
 -11   3   8          0.64         -1.84         3.13 o                         
 -10   3   8         28.59         32.13         2.61 o                         
  -9   3   8          1.96          1.81         2.28 o                         
  -8   3   8         34.43         47.99         3.54 o                         
  -7   3   8         23.08         23.26         2.68 o                         
  -6   3   8         42.91         38.84         3.03 o                         
  -5   3   8        271.50        311.08        11.42 o                         
  -4   3   8         66.59         71.49         4.23 o                         
  -3   3   8        286.50        339.04        12.15 o                         
  -2   3   8         15.77         13.65         2.59 o                         
  -1   3   8         63.04         61.19         4.06 o                         
   0   3   8          0.97         -1.72         2.34 o                         
   1   3   8         53.33         62.25         3.95 o                         
   2   3   8        108.81        101.32         6.53 o                         
   3   3   8        303.06        281.90         7.57 o                         
   4   3   8         19.42         18.62         2.90 o                         
   5   3   8         32.91         28.57         2.78 o                         
   6   3   8          0.02         -0.41         2.01 o                         
   7   3   8         16.83         22.52         2.32 o                         
   8   3   8         38.54         38.94         3.44 o                         
   9   3   8          0.01         -1.77         1.93 o                         
  10   3   8         10.89         15.88         2.57 o                         
  11   3   8          4.65          3.34         2.00 o                         
  12   3   8          1.64         -2.57         2.82 o                         
 -11   4   8          1.95         19.50        10.52 o                         
 -10   4   8          3.04          4.55         2.68 o                         
  -9   4   8         13.22         10.06         3.22 o                         
  -8   4   8          6.22          9.02         2.73 o                         
  -7   4   8        106.99        107.17         5.10 o                         
  -6   4   8         98.28        103.38         5.18 o                         
  -5   4   8         50.28         55.19         4.01 o                         
  -4   4   8         14.42         18.52         3.52 o                         
  -3   4   8        211.67        206.88         7.07 o                         
  -2   4   8         25.03         24.01         4.37 o                         
  -1   4   8         68.20         71.56         4.08 o                         
   0   4   8          9.63          7.13         2.75 o                         
   1   4   8        183.90        184.43        12.83 o                         
   2   4   8          1.08         -0.77         2.72 o                         
   3   4   8         66.73         67.57         4.41 o                         
   4   4   8        380.37        359.57        22.63 o                         
   5   4   8        269.11        279.31         8.58 o                         
   6   4   8        498.75        502.34        13.72 o                         
   7   4   8         75.49         88.61         5.89 o                         
   8   4   8         61.29         65.43         4.68 o                         
   9   4   8          6.78          4.66         1.95 o                         
  10   4   8          5.67          6.32         2.69 o                         
  11   4   8          2.17          6.75         3.18 o                         
 -11   5   8         13.73         14.37         4.36 o                         
 -10   5   8         17.72         16.93         3.34 o                         
  -9   5   8         33.91         32.58         4.10 o                         
  -7   5   8          0.49         -2.57         3.34 o                         
  -6   5   8          1.66          1.03         3.59 o                         
  -5   5   8         22.15         24.37         4.62 o                         
  -4   5   8         17.82         12.33         3.32 o                         
  -3   5   8          5.92          1.87         2.94 o                         
  -2   5   8        123.73        114.42         7.22 o                         
  -1   5   8         17.34         10.06         3.84 o                         
   0   5   8          4.12          5.90         5.64 o                         
   1   5   8         29.49         47.03         4.71 o                         
   2   5   8        354.08        342.00        10.02 o                         
   3   5   8         28.95         29.22         3.14 o                         
   4   5   8        549.13        541.41        14.71 o                         
   5   5   8        102.04        103.73         4.87 o                         
   6   5   8         36.63         36.67         3.00 o                         
   7   5   8        214.06        202.60         8.60 o                         
   8   5   8         58.39         69.12         3.90 o                         
   9   5   8         26.31         29.53         3.03 o                         
  10   5   8         39.02         35.85         3.50 o                         
  11   5   8          3.27          0.51         2.31 o                         
 -11   6   8          1.65          1.54         2.57 o                         
 -10   6   8          6.88          3.00         2.21 o                         
  -9   6   8          0.02          1.93         2.22 o                         
  -8   6   8          0.04         -0.97         2.13 o                         
  -7   6   8          0.13          0.11         3.08 o                         
  -6   6   8          9.03          9.35         4.49 o                         
  -5   6   8         48.68         47.95         6.54 o                         
  -4   6   8         14.83          9.47         3.34 o                         
  -3   6   8          0.59         -2.89         2.89 o                         
  -2   6   8          0.06          1.06         3.07 o                         
  -1   6   8        161.40        154.56         7.44 o                         
   0   6   8         46.87         39.51         5.90 o                         
   1   6   8        715.91        730.17        19.49 o                         
   2   6   8          4.75         11.24         2.94 o                         
   3   6   8        185.81        222.55         7.45 o                         
   4   6   8          2.65          2.52         2.95 o                         
   5   6   8          2.47          3.06         2.81 o                         
   6   6   8          3.35          6.77         2.50 o                         
   7   6   8         59.78         62.26         3.79 o                         
   8   6   8          5.63          6.75         2.07 o                         
   9   6   8         32.44         40.85         3.76 o                         
  10   6   8         36.72         33.09         4.10 o                         
 -10   7   8         20.64         30.53         3.85 o                         
  -9   7   8          4.56          6.46         8.85 o                         
  -8   7   8         26.92         35.00         8.34 o                         
  -7   7   8          0.10          2.90         2.34 o                         
  -6   7   8          7.17         14.96         4.10 o                         
  -5   7   8         14.93         16.80         3.17 o                         
  -4   7   8          5.83          8.47         6.93 o                         
  -3   7   8          2.66          4.92         2.99 o                         
  -2   7   8         82.93        108.30         6.26 o                         
  -1   7   8          8.86         10.77         4.36 o                         
   0   7   8         19.54         26.18         3.72 o                         
   1   7   8        247.63        249.08         9.97 o                         
   2   7   8          2.33         -2.26         3.69 o                         
   3   7   8         24.67         24.14         3.62 o                         
   4   7   8         10.87         10.70         4.52 o                         
   5   7   8          4.41          5.49         2.49 o                         
   6   7   8          2.92          1.68         2.28 o                         
   7   7   8          0.18          0.36         2.44 o                         
   8   7   8          5.04         10.68         2.75 o                         
   9   7   8          8.86         17.70         3.08 o                         
  -8   8   8          0.15          2.29         4.10 o                         
  -7   8   8         23.29         31.27         2.99 o                         
  -6   8   8          0.34          4.75         2.36 o                         
  -5   8   8          1.57          3.94         2.44 o                         
  -4   8   8          0.97          3.94         2.63 o                         
  -3   8   8         74.37         74.52         5.15 o                         
  -2   8   8          6.87          5.90         3.85 o                         
  -1   8   8          8.82         16.78         5.39 o                         
   0   8   8          0.76         -0.04         3.08 o                         
   1   8   8          0.30          5.42         3.18 o                         
   2   8   8         19.75         18.17         4.23 o                         
   3   8   8         15.49         14.11         4.10 o                         
   4   8   8         14.03         13.44         3.33 o                         
   5   8   8         15.63         13.87         4.10 o                         
   6   8   8         15.50         22.67         3.14 o                         
   7   8   8         25.75         28.38         3.07 o                         
  -7   9   8          8.70         -0.51         3.34 o                         
  -6   9   8         41.62         50.28         4.87 o                         
  -5   9   8         21.16         23.60         3.59 o                         
  -4   9   8         20.05         17.70         3.85 o                         
  -3   9   8          0.44         -2.31         3.34 o                         
  -2   9   8          0.09          0.22         2.94 o                         
  -1   9   8         70.43         83.89         6.93 o                         
   0   9   8         13.22         11.03         3.85 o                         
   1   9   8         21.72         24.63         3.85 o                         
   2   9   8          0.37          0.51         3.34 o                         
   3   9   8          6.93          3.85         3.34 o                         
   4   9   8          0.21          1.03         3.34 o                         
   5   9   8          6.20          6.16         3.08 o                         
   6   9   8          3.60         -4.36         4.62 o                         
  -4  10   8          5.18          1.54         3.85 o                         
  -3  10   8          3.68          3.08         2.82 o                         
  -2  10   8          0.72          6.41         3.08 o                         
  -1  10   8         12.42         15.39         3.34 o                         
   0  10   8          7.37          9.49         3.34 o                         
   1  10   8          2.73          3.59         2.82 o                         
   2  10   8         10.55          9.24         3.08 o                         
   3  10   8          3.07          0.26         3.08 o                         
 -13   0   9          5.55          0.26         2.82 o                         
 -11   0   9         63.30         77.48         6.16 o                         
  -9   0   9          0.36         -1.03         3.85 o                         
  -7   0   9          8.92          2.05         4.10 o                         
  -5   0   9         26.77         26.42         4.87 o                         
  -1   0   9         22.20         25.14         2.99 o                         
   1   0   9         12.81         15.14         2.72 o                         
   3   0   9        165.46        179.72         8.72 o                         
   5   0   9          2.65          2.30         2.95 o                         
   7   0   9        217.13        207.69         8.16 o                         
   9   0   9        206.45        198.01         7.71 o                         
  11   0   9          2.55         -2.82         2.82 o                         
 -13   1   9          2.60          1.58         1.92 o                         
 -12   1   9         22.55         19.92         2.36 o                         
 -11   1   9          0.18         -2.08         2.08 o                         
 -10   1   9          0.07         -2.21         5.39 o                         
  -9   1   9          7.12          9.39         4.75 o                         
  -8   1   9          1.69          2.62         2.38 o                         
  -7   1   9          4.66          1.85         2.36 o                         
  -6   1   9         27.44         29.57         2.81 o                         
  -4   1   9          4.66          1.20         1.98 o                         
  -3   1   9        171.19        172.03         7.77 o                         
  -2   1   9         57.48         56.70         3.65 o                         
  -1   1   9         53.31         56.87         3.09 o                         
   0   1   9         33.84         34.68         2.36 o                         
   1   1   9          6.52          5.44         1.82 o                         
   2   1   9        417.72        393.39        24.23 o                         
   3   1   9          1.24         -0.08         1.89 o                         
   4   1   9         29.05         18.11         3.08 o                         
   5   1   9        116.35        111.26         4.01 o                         
   6   1   9        176.54        154.31         4.81 o                         
   7   1   9          0.90          3.01         1.80 o                         
   8   1   9         35.10         39.95         2.76 o                         
   9   1   9         12.03         10.02         1.97 o                         
  10   1   9        145.52        155.76         5.13 o                         
  11   1   9          0.19          4.10         3.85 o                         
  12   1   9          5.75          9.24         2.57 o                         
 -12   2   9         42.07         39.32         3.85 o                         
 -11   2   9          8.58          7.87         2.34 o                         
 -10   2   9         82.09         99.07         7.18 o                         
  -9   2   9         12.38         10.77         3.32 o                         
  -8   2   9         17.20         19.18         2.98 o                         
  -7   2   9          0.91          0.70         2.21 o                         
  -6   2   9         14.03         17.92         2.49 o                         
  -5   2   9          4.20          6.84         2.22 o                         
  -4   2   9          0.01         -2.44         2.44 o                         
  -3   2   9         16.82         17.58         2.45 o                         
  -2   2   9         31.83         31.17         3.46 o                         
  -1   2   9        100.44         97.68         5.71 o                         
   0   2   9        371.15        350.00        10.01 o                         
   1   2   9         12.22         10.51         4.59 o                         
   2   2   9        146.19        133.28         4.58 o                         
   3   2   9          1.57          1.89         2.63 o                         
   4   2   9        196.55        194.96         7.80 o                         
   5   2   9         27.02         29.13         2.38 o                         
   6   2   9         66.00         60.44         3.23 o                         
   7   2   9          0.95          0.95         3.19 o                         
   8   2   9         73.20         73.57         9.36 o                         
   9   2   9          3.12          1.04         1.71 o                         
  10   2   9         15.30         14.91         1.95 o                         
  11   2   9         13.63         14.62         3.08 o                         
  12   2   9          9.68         10.52         2.31 o                         
 -12   3   9         22.26         17.44         4.36 o                         
 -11   3   9          0.39          3.66         2.52 o                         
 -10   3   9          2.89          1.30         2.10 o                         
  -9   3   9          0.01          2.60         2.10 o                         
  -8   3   9         10.56         11.08         2.34 o                         
  -7   3   9         29.39         30.56         2.79 o                         
  -6   3   9          0.50         -1.67         2.25 o                         
  -5   3   9         19.60         17.02         2.70 o                         
  -4   3   9          3.43          2.57         2.72 o                         
  -3   3   9        117.41        127.49         6.52 o                         
  -2   3   9         48.32         44.59         3.35 o                         
  -1   3   9         15.81         21.87         2.68 o                         
   0   3   9         15.39         22.69         3.39 o                         
   1   3   9        150.79        136.75         5.45 o                         
   2   3   9         18.01         20.84         2.45 o                         
   3   3   9        616.92        593.13        19.14 o                         
   4   3   9        276.91        244.75        20.31 o                         
   5   3   9        165.15        169.43         7.26 o                         
   6   3   9         58.99         45.75         3.40 o                         
   7   3   9         15.28         15.79         5.77 o                         
   8   3   9          3.80          0.65         2.16 o                         
   9   3   9          2.89          3.06         3.08 o                         
  10   3   9          5.03          3.72         4.23 o                         
  11   3   9          7.25          6.72         2.60 o                         
 -11   4   9          0.20         -5.90         5.90 o                         
 -10   4   9          0.07         -2.25         2.49 o                         
  -9   4   9          9.21         10.14         3.84 o                         
  -8   4   9          4.35          6.18         2.43 o                         
  -7   4   9         34.79         26.06         2.97 o                         
  -6   4   9         53.24         65.35         5.55 o                         
  -5   4   9         47.13         49.72         3.34 o                         
  -4   4   9          3.39          0.79         2.44 o                         
  -3   4   9         42.65         48.30         3.16 o                         
  -2   4   9         10.04          5.39         2.98 o                         
  -1   4   9         15.93         22.58         2.88 o                         
   0   4   9         10.54         11.30         4.31 o                         
   1   4   9         39.10         31.78         3.23 o                         
   2   4   9         98.49         99.49         8.47 o                         
   3   4   9        133.25        119.93         5.34 o                         
   4   4   9        846.64        803.95        25.51 o                         
   5   4   9          8.49         10.68         2.54 o                         
   6   4   9        132.18        141.33         6.77 o                         
   7   4   9         48.25         39.76         6.67 o                         
   8   4   9          2.14          2.47         5.46 o                         
   9   4   9          1.61          2.38         1.97 o                         
  10   4   9          1.15         -0.29         1.90 o                         
  11   4   9          0.38          4.36         2.57 o                         
 -10   5   9          0.66         -0.77         2.29 o                         
  -9   5   9         14.05          4.98         2.56 o                         
  -8   5   9         22.57         19.29         2.89 o                         
  -7   5   9          2.02         -0.55         3.51 o                         
  -6   5   9         37.25         30.06         3.58 o                         
  -5   5   9         10.10         17.72         2.93 o                         
  -4   5   9          5.76          8.78         3.10 o                         
  -3   5   9          8.52          3.92         2.81 o                         
  -2   5   9          8.89          3.58         5.02 o                         
  -1   5   9         12.82         10.56         3.56 o                         
   0   5   9         20.57         22.47         8.08 o                         
   1   5   9         27.85         23.81         3.10 o                         
   2   5   9         27.95         30.29         4.17 o                         
   3   5   9         14.76         19.58         2.86 o                         
   4   5   9         25.77         19.86         2.79 o                         
   5   5   9          0.41         -2.19         3.78 o                         
   6   5   9          4.48          0.96         2.52 o                         
   7   5   9        194.07        194.63         6.44 o                         
   8   5   9          0.03          5.06         2.01 o                         
   9   5   9         18.86         17.22         2.34 o                         
  10   5   9          0.90          2.22         1.90 o                         
 -10   6   9          1.98          1.28         2.31 o                         
  -9   6   9         42.81         39.29         3.32 o                         
  -8   6   9         18.86         16.94         3.08 o                         
  -7   6   9          3.39         -1.09         2.28 o                         
  -6   6   9         23.71         23.35         3.21 o                         
  -5   6   9          3.56          2.24         3.32 o                         
  -4   6   9          2.32          0.74         4.10 o                         
  -3   6   9         93.51         82.63         5.66 o                         
  -2   6   9          0.17          6.84         5.00 o                         
  -1   6   9          2.51          3.08         4.87 o                         
   0   6   9          0.06          0.27         2.74 o                         
   1   6   9        459.42        480.01        13.33 o                         
   2   6   9         26.05         31.23         4.37 o                         
   3   6   9        162.64        165.37         6.31 o                         
   4   6   9          0.51         -0.78         3.51 o                         
   5   6   9          6.53          1.69         2.64 o                         
   6   6   9          1.77          2.06         2.18 o                         
   7   6   9          0.38         -2.16         2.69 o                         
   8   6   9          3.41          6.05         3.53 o                         
   9   6   9         22.78         18.05         5.13 o                         
  -8   7   9          0.03          0.87         2.69 o                         
  -7   7   9          1.13          0.14         2.22 o                         
  -6   7   9          0.22          1.22         2.34 o                         
  -5   7   9          1.64          3.97         3.46 o                         
  -4   7   9          0.17          1.52         4.23 o                         
  -3   7   9          5.09          9.07         3.07 o                         
  -2   7   9        198.22        207.52        12.06 o                         
  -1   7   9         40.18         33.98         3.94 o                         
   0   7   9        221.66        198.22        10.90 o                         
   1   7   9         12.40         15.65         3.43 o                         
   2   7   9          5.69          5.33         3.06 o                         
   3   7   9         12.13         12.05         2.73 o                         
   4   7   9         16.66         17.37         3.31 o                         
   5   7   9          3.12         -0.08         2.40 o                         
   6   7   9         26.59         40.05         3.43 o                         
   7   7   9          0.14          4.91         2.84 o                         
   8   7   9          3.17          3.34         2.82 o                         
  -7   8   9         47.78         41.82         5.39 o                         
  -6   8   9         11.09         10.77         4.62 o                         
  -5   8   9         59.07         61.06         6.16 o                         
  -4   8   9         28.71         26.94         4.36 o                         
  -3   8   9         45.54         47.97         6.41 o                         
  -2   8   9        270.52        274.97         9.89 o                         
  -1   8   9          1.46          4.99         2.89 o                         
   0   8   9         10.48         12.02         3.14 o                         
   1   8   9          4.41          0.19         2.89 o                         
   2   8   9         12.73         23.30         3.57 o                         
   3   8   9         17.72         29.76         9.75 o                         
   4   8   9          0.22         -1.80         3.59 o                         
   5   8   9          2.52          5.91         3.69 o                         
   6   8   9          0.50          0.51         4.62 o                         
  -5   9   9         17.45          8.72         3.59 o                         
  -4   9   9          3.45          7.11         2.95 o                         
  -3   9   9          4.72          4.57         3.02 o                         
  -2   9   9          0.31          4.67         4.36 o                         
  -1   9   9         24.17         41.05         4.87 o                         
   0   9   9          1.68          8.47         3.59 o                         
   1   9   9         16.93         18.47         6.41 o                         
   2   9   9         17.11         15.65         5.13 o                         
   3   9   9          0.26          7.70         3.59 o                         
   4   9   9          0.07         -6.93         6.93 o                         
 -12   0  10         17.17         16.16         3.08 o                         
 -10   0  10          5.80          4.36         3.34 o                         
  -8   0  10          8.86          9.49         3.85 o                         
  -6   0  10         13.04          8.21         3.13 o                         
  -4   0  10         23.88         18.98         3.17 o                         
  -2   0  10         12.97         16.22         5.52 o                         
   0   0  10        273.45        269.63         9.89 o                         
   2   0  10        172.62        161.59        10.26 o                         
   4   0  10         15.23         23.50         3.85 o                         
   6   0  10        104.30        105.14         5.44 o                         
   8   0  10          1.89          0.37         3.21 o                         
  10   0  10         11.57         10.01         3.08 o                         
 -12   1  10          0.57          2.60         1.92 o                         
 -11   1  10          0.63          1.54         1.97 o                         
 -10   1  10          0.10         -1.54         2.18 o                         
  -9   1  10          2.55          0.62         4.10 o                         
  -8   1  10          4.66          2.56         2.63 o                         
  -7   1  10         57.15         54.49         6.29 o                         
  -6   1  10          9.91          5.45         2.81 o                         
  -5   1  10         35.43         38.60         3.72 o                         
  -4   1  10         22.21         14.91         3.08 o                         
  -3   1  10         12.87         14.08         2.54 o                         
  -2   1  10        276.48        282.39         8.68 o                         
  -1   1  10        161.66        156.37         4.87 o                         
   0   1  10        661.27        656.76        14.91 o                         
   1   1  10        174.35        163.38         5.16 o                         
   2   1  10        179.59        172.55         5.92 o                         
   3   1  10         50.13         44.04         2.73 o                         
   4   1  10         64.28         59.35         3.17 o                         
   5   1  10         44.29         36.10         2.43 o                         
   6   1  10        129.81        127.67         4.36 o                         
   7   1  10        110.96        101.90         4.44 o                         
   8   1  10        117.98        115.04         4.44 o                         
   9   1  10          3.51          4.98         1.77 o                         
  10   1  10         26.39         26.32         2.77 o                         
  11   1  10          1.13         -1.03         2.57 o                         
 -12   2  10          0.73          3.34         3.34 o                         
 -11   2  10         15.97         19.53         2.52 o                         
 -10   2  10         21.31         25.61         6.16 o                         
  -9   2  10          8.13          9.77         2.44 o                         
  -8   2  10          3.35         -1.80         4.87 o                         
  -7   2  10         33.36         36.45         4.66 o                         
  -6   2  10         19.99         22.55         2.66 o                         
  -5   2  10         22.93         19.13         2.71 o                         
  -4   2  10          2.60         -2.61         2.61 o                         
  -3   2  10         14.43         10.36         3.21 o                         
  -2   2  10         22.48         20.93         3.08 o                         
  -1   2  10         88.75        105.95         7.95 o                         
   0   2  10        232.86        210.93         8.60 o                         
   1   2  10        743.87        724.90        16.45 o                         
   2   2  10        165.83        179.94         6.07 o                         
   3   2  10          8.66         14.23         2.10 o                         
   4   2  10         43.58         40.86         4.24 o                         
   5   2  10         23.16         24.08         2.25 o                         
   6   2  10         15.33         14.96         2.27 o                         
   7   2  10         20.43         19.77         2.99 o                         
   8   2  10          0.14         -2.27         2.27 o                         
   9   2  10          0.22          2.31         1.70 o                         
  10   2  10          5.52          0.90         2.09 o                         
  11   2  10         15.38         13.60         2.57 o                         
 -11   3  10          0.52          6.22         3.34 o                         
 -10   3  10          2.21          0.51         2.54 o                         
  -9   3  10         14.66         13.79         2.63 o                         
  -8   3  10         19.83         20.98         2.52 o                         
  -7   3  10          2.29          1.75         2.25 o                         
  -6   3  10         33.58         32.16         2.91 o                         
  -5   3  10         19.29         23.22         2.66 o                         
  -4   3  10         29.06         24.77         2.85 o                         
  -3   3  10          0.29          3.04         2.97 o                         
  -2   3  10         77.27         73.20         5.62 o                         
  -1   3  10          7.72          8.44         2.73 o                         
   0   3  10        284.55        302.86         9.08 o                         
   1   3  10        318.31        292.36         8.74 o                         
   2   3  10        134.66        136.82         6.01 o                         
   3   3  10        666.81        604.24        19.59 o                         
   4   3  10        153.98        143.92         6.62 o                         
   5   3  10        134.86        143.05         6.53 o                         
   6   3  10         26.20         28.36         2.99 o                         
   7   3  10          0.25         -0.90         2.18 o                         
   8   3  10          8.04          5.26         2.00 o                         
   9   3  10          2.05          4.75         2.00 o                         
  10   3  10          3.86          2.21         2.05 o                         
  11   3  10          1.24          2.57         3.08 o                         
 -10   4  10          2.54         -5.13         5.13 o                         
  -9   4  10         15.42         17.54         2.57 o                         
  -8   4  10         29.93         28.57         2.53 o                         
  -7   4  10          1.66         -1.50         5.09 o                         
  -6   4  10        130.19        124.17         8.47 o                         
  -5   4  10          3.76          5.04         2.42 o                         
  -4   4  10         10.80          4.03         2.53 o                         
  -3   4  10         64.99         57.91         3.75 o                         
  -2   4  10          0.29          2.43         3.51 o                         
  -1   4  10         75.22         66.29         9.24 o                         
   0   4  10          0.26         -0.87         3.46 o                         
   1   4  10          9.29          6.88         2.70 o                         
   2   4  10          0.26          3.38         2.52 o                         
   3   4  10          0.37          2.86         3.08 o                         
   4   4  10         79.38         80.83         4.99 o                         
   5   4  10         11.24          7.91         2.52 o                         
   6   4  10         39.23         32.73         3.27 o                         
   7   4  10          0.11          0.51         2.18 o                         
   8   4  10         10.10          9.34         4.23 o                         
   9   4  10          0.17          1.78         1.90 o                         
  10   4  10          6.56          7.36         2.18 o                         
  -9   5  10          4.38          2.57         2.57 o                         
  -8   5  10         14.89         15.39         3.34 o                         
  -7   5  10          4.79         10.69         5.46 o                         
  -6   5  10          3.05          7.92         4.60 o                         
  -5   5  10          1.75          4.01         2.65 o                         
  -4   5  10         94.17         84.66         7.44 o                         
  -3   5  10          5.49         -2.55         2.55 o                         
  -2   5  10          0.92          3.82         4.87 o                         
  -1   5  10          0.45          0.57         3.80 o                         
   0   5  10         69.83         69.99         8.70 o                         
   1   5  10         65.35         62.37         4.08 o                         
   2   5  10         43.72         40.19         3.48 o                         
   3   5  10         30.48         29.76         3.27 o                         
   4   5  10          1.97          8.21         4.36 o                         
   5   5  10          1.25         -0.97         2.44 o                         
   6   5  10         33.54         33.74         2.99 o                         
   7   5  10          8.59         10.94         2.26 o                         
   8   5  10          2.14          0.63         1.97 o                         
   9   5  10          0.54         -0.38         2.26 o                         
  -8   6  10          3.59          5.64         2.57 o                         
  -7   6  10          1.11          0.28         3.21 o                         
  -6   6  10          7.20          7.95         2.64 o                         
  -5   6  10         11.69          9.01         2.94 o                         
  -4   6  10          6.81          4.43         2.80 o                         
  -3   6  10         11.96          6.16         5.39 o                         
  -2   6  10         28.64         32.06        11.93 o                         
  -1   6  10         30.34         24.81         3.14 o                         
   0   6  10         49.22         45.00         3.79 o                         
   1   6  10         13.19         13.95         3.98 o                         
   2   6  10         44.86         42.09         3.36 o                         
   3   6  10          0.07          2.41         2.38 o                         
   4   6  10         10.89         16.35         2.49 o                         
   5   6  10          0.64         -1.35         2.16 o                         
   6   6  10         10.97         14.01         2.57 o                         
   7   6  10          1.08         -1.38         5.64 o                         
   8   6  10          0.03          0.27         2.82 o                         
  -6   7  10          4.20         -2.31         5.39 o                         
  -5   7  10         17.47         11.80         4.36 o                         
  -4   7  10          5.05          0.51         4.36 o                         
  -3   7  10          7.29          7.70         4.87 o                         
  -2   7  10         52.35         65.62         4.74 o                         
  -1   7  10          7.92         10.71         2.89 o                         
   0   7  10          0.02          0.93         2.84 o                         
   1   7  10          5.40          5.06         2.68 o                         
   2   7  10         37.45         43.83         4.60 o                         
   3   7  10         43.16         54.69         4.17 o                         
   4   7  10          0.54         -1.03         2.48 o                         
   5   7  10          6.30          8.49         5.13 o                         
   6   7  10          2.52          5.78         6.03 o                         
   7   7  10          4.47          4.62         3.08 o                         
  -7   8  10          5.69         13.85         3.08 o                         
  -6   8  10          8.86          8.21         2.82 o                         
  -5   8  10         62.56         71.57         6.16 o                         
  -4   8  10         11.37         16.74         2.84 o                         
  -3   8  10         42.73         23.35         4.87 o                         
  -2   8  10         76.82         82.54         5.07 o                         
  -1   8  10          5.92          5.71         4.87 o                         
   0   8  10         22.39         23.94         4.75 o                         
   1   8  10          1.54         -1.01         3.57 o                         
   2   8  10          3.00         11.49         4.27 o                         
   3   8  10          6.06         -2.82         3.51 o                         
  -9   0  11          1.23          5.13         3.08 o                         
  -7   0  11          0.89          0.51         3.59 o                         
  -5   0  11        370.27        400.39        25.13 o                         
  -3   0  11       1454.62       1446.53        44.53 o                         
  -1   0  11        988.19       1007.62        31.47 o                         
   1   0  11         63.59         57.57         4.44 o                         
   3   0  11          0.96          0.12         2.44 o                         
   5   0  11        406.22        406.82        13.79 o                         
   7   0  11        236.44        218.22         8.16 o                         
   9   0  11          7.68          2.57         3.08 o                         
 -11   1  11          0.00         -1.33         2.31 o                         
 -10   1  11         13.72         12.19         2.18 o                         
  -9   1  11          0.02         -2.18         2.82 o                         
  -8   1  11          8.54          6.54         2.54 o                         
  -7   1  11          0.30         -1.03         2.54 o                         
  -6   1  11        134.77        152.02         5.68 o                         
  -5   1  11         42.84         49.41         4.27 o                         
  -4   1  11        120.51        122.96         5.08 o                         
  -3   1  11        208.87        209.55         6.34 o                         
  -2   1  11        404.32        405.72         9.88 o                         
  -1   1  11         29.90         28.88         2.81 o                         
   0   1  11        316.56        319.15         9.33 o                         
   1   1  11         79.23         78.60         3.49 o                         
   2   1  11         61.53         55.11         3.20 o                         
   3   1  11         24.29         19.06         2.05 o                         
   4   1  11         54.93         47.73         3.01 o                         
   5   1  11          2.88          3.70         2.55 o                         
   6   1  11          5.62          6.67         3.19 o                         
   7   1  11         31.61         28.45         2.11 o                         
   8   1  11          5.28          4.82         1.77 o                         
   9   1  11         10.10         15.20         2.34 o                         
  10   1  11          1.43          4.36         2.57 o                         
 -11   2  11          0.47         -1.41         3.34 o                         
 -10   2  11          7.52          6.20         2.26 o                         
  -9   2  11         53.21         55.52         3.90 o                         
  -8   2  11         26.20         25.63         2.36 o                         
  -7   2  11         68.50         66.64         4.71 o                         
  -6   2  11          1.09         -2.04         5.26 o                         
  -5   2  11        117.68        120.21         6.16 o                         
  -4   2  11          4.96          2.31         3.08 o                         
  -3   2  11          9.33          5.53         2.19 o                         
  -2   2  11         46.68         42.12         3.24 o                         
  -1   2  11         16.40         14.33         2.42 o                         
   0   2  11         63.71         65.38         3.95 o                         
   1   2  11        309.28        290.48         8.69 o                         
   2   2  11         35.97         32.02         2.52 o                         
   3   2  11        245.53        243.90         8.16 o                         
   4   2  11        153.74        155.97         5.68 o                         
   5   2  11          7.16          8.12         2.27 o                         
   6   2  11          4.89          7.93         2.19 o                         
   7   2  11          2.38          0.93         1.96 o                         
   8   2  11          0.46         -1.92         1.92 o                         
   9   2  11         21.45         20.77         3.34 o                         
  10   2  11          3.51         17.19         3.08 o                         
 -10   3  11          3.28          1.92         2.54 o                         
  -9   3  11         49.70         65.68         3.88 o                         
  -8   3  11          0.10          9.75         2.52 o                         
  -7   3  11         12.99         18.80         2.89 o                         
  -6   3  11          0.19          4.53         6.67 o                         
  -5   3  11          1.84         -0.36         3.08 o                         
  -4   3  11         18.26         16.33         3.17 o                         
  -3   3  11         39.71         40.91         3.81 o                         
  -2   3  11         24.50         25.70         3.56 o                         
  -1   3  11          0.29         -1.10         2.15 o                         
   0   3  11         60.09         56.33         4.99 o                         
   1   3  11         25.88         21.27         2.55 o                         
   2   3  11          4.26          3.14         3.55 o                         
   3   3  11          1.97          4.14         2.44 o                         
   4   3  11         12.98         14.11         2.63 o                         
   5   3  11         52.90         42.59         5.64 o                         
   6   3  11         50.52         53.57         3.90 o                         
   7   3  11         14.21         18.64         2.36 o                         
   8   3  11         10.29          8.47         2.95 o                         
   9   3  11          7.89          6.16         3.34 o                         
  10   3  11          3.03          3.34         2.31 o                         
  -9   4  11          0.00         -0.77         4.87 o                         
  -8   4  11          4.20          5.39         4.36 o                         
  -7   4  11          7.05          4.32         5.13 o                         
  -6   4  11         18.05         13.61         3.17 o                         
  -5   4  11          8.22          9.42         3.35 o                         
  -4   4  11          6.33          4.93         4.31 o                         
  -3   4  11          1.37          5.08         4.23 o                         
  -2   4  11          2.36          4.71         2.98 o                         
  -1   4  11         13.45         14.34         2.89 o                         
   0   4  11        148.45        144.45         6.70 o                         
   1   4  11          1.85          6.16         2.54 o                         
   2   4  11        185.28        185.95         9.24 o                         
   3   4  11          0.56          2.32         3.21 o                         
   4   4  11          0.12         -3.85         3.85 o                         
   5   4  11          5.20          3.44         2.26 o                         
   6   4  11          6.56          6.03         2.18 o                         
   7   4  11         11.29         17.57         2.31 o                         
   8   4  11          0.72         -1.72         1.72 o                         
   9   4  11         11.75          7.59         2.00 o                         
  -9   5  11          0.70          3.59         2.82 o                         
  -7   5  11          5.11         -9.49         9.49 o                         
  -6   5  11          6.72          8.47         5.64 o                         
  -5   5  11          0.00          3.59         4.87 o                         
  -4   5  11          1.89          6.93         5.13 o                         
  -3   5  11         41.14         36.69         5.39 o                         
  -2   5  11          0.27         -0.18         4.75 o                         
  -1   5  11         35.60         43.11         8.85 o                         
   0   5  11          2.33          5.39         3.59 o                         
   1   5  11          9.35         14.88         6.67 o                         
   2   5  11          6.95          3.16         3.21 o                         
   3   5  11          2.77          3.34         2.54 o                         
   4   5  11          0.86         -0.26         2.18 o                         
   5   5  11         23.90         25.63         2.63 o                         
   6   5  11          4.15          3.85         2.00 o                         
   7   5  11          1.04          6.98         2.08 o                         
   8   5  11         18.63         29.03         2.72 o                         
  -8   6  11         15.53         11.29         2.57 o                         
  -3   6  11         15.00         11.80         3.08 o                         
  -2   6  11          0.48          3.89         2.67 o                         
  -1   6  11          0.07         -1.99         2.60 o                         
   0   6  11         13.85         12.24         2.89 o                         
   1   6  11          0.45          2.09         2.52 o                         
   2   6  11         55.84         57.29         4.42 o                         
   3   6  11          7.49          5.45         2.63 o                         
   4   6  11          3.31          9.53         2.54 o                         
   5   6  11          3.74          0.90         2.36 o                         
   6   6  11          5.80          8.15         2.59 o                         
   7   6  11          2.55          2.40         5.64 o                         
  -7   7  11          0.00         -2.31         2.31 o                         
  -6   7  11          1.34          2.57         3.08 o                         
  -5   7  11         10.99         10.77         2.82 o                         
  -4   7  11          5.01          4.36         2.82 o                         
  -3   7  11          5.56          5.90         2.82 o                         
  -2   7  11          8.99          4.62         3.08 o                         
  -1   7  11         19.45         18.21         3.59 o                         
   0   7  11          0.07         -2.05         3.08 o                         
   1   7  11          4.72          7.16         3.02 o                         
   2   7  11          8.21          7.74         8.85 o                         
   3   7  11          2.33          5.78         3.26 o                         
   4   7  11          0.25          0.83         2.81 o                         
   5   7  11          0.05         -4.49         4.49 o                         
  -5   8  11         16.56          5.13         2.82 o                         
  -4   8  11         11.41          7.70         3.34 o                         
  -3   8  11          0.21         -3.08         3.08 o                         
  -2   8  11         11.14          3.85         3.34 o                         
  -1   8  11         52.65         67.21         5.90 o                         
   0   8  11          0.07          8.98         3.85 o                         
   1   8  11          0.41          2.31         4.10 o                         
 -10   0  12          2.59          5.39         4.36 o                         
  -8   0  12         34.52         49.77         5.39 o                         
  -6   0  12         95.32        105.69         7.95 o                         
  -4   0  12         53.84         51.67        10.26 o                         
  -2   0  12        300.72        301.90        11.07 o                         
   0   0  12         42.67         44.64         3.98 o                         
   2   0  12        256.93        267.80        13.85 o                         
   4   0  12          2.02         -0.45         3.02 o                         
   6   0  12          5.08          3.46         2.36 o                         
   8   0  12          3.18          5.39         3.08 o                         
 -10   1  12          0.68          1.69         3.08 o                         
  -9   1  12          6.32          8.30         2.08 o                         
  -8   1  12         60.80         66.69         4.26 o                         
  -7   1  12         13.58         16.69         2.54 o                         
  -6   1  12        130.00        132.49         5.18 o                         
  -5   1  12         66.58         78.23         5.44 o                         
  -4   1  12         81.03         87.70         4.24 o                         
  -3   1  12        158.58        169.41         8.62 o                         
  -2   1  12        294.05        307.15         8.98 o                         
  -1   1  12          6.03          3.19         1.96 o                         
   0   1  12         51.20         48.23         3.04 o                         
   1   1  12          2.23         -0.80         1.83 o                         
   2   1  12          1.97          3.67         2.26 o                         
   3   1  12          2.08          2.50         1.78 o                         
   4   1  12         64.61         56.04         3.24 o                         
   5   1  12          0.40          0.15         1.63 o                         
   6   1  12          0.79          0.00         1.63 o                         
   7   1  12          1.32          2.05         1.80 o                         
   8   1  12          0.12         -0.66         2.09 o                         
   9   1  12          0.07         -0.77         2.82 o                         
 -10   2  12          7.02          1.87         2.44 o                         
  -9   2  12         15.42         10.39         3.34 o                         
  -8   2  12         15.26         10.07         2.82 o                         
  -7   2  12         46.05         54.15         3.33 o                         
  -6   2  12         25.95         22.16         2.37 o                         
  -5   2  12          0.27         -3.03         3.08 o                         
  -4   2  12         24.51         26.85         2.61 o                         
  -3   2  12          8.98         12.91         3.04 o                         
  -2   2  12          0.02         -1.14         2.20 o                         
  -1   2  12         47.19         42.85         3.16 o                         
   0   2  12        105.26        110.08         4.74 o                         
   1   2  12          6.35          4.59         2.23 o                         
   2   2  12         64.56         66.62         3.75 o                         
   3   2  12         14.67         12.28         2.30 o                         
   4   2  12         52.60         42.17         3.54 o                         
   5   2  12          4.67          2.18         2.44 o                         
   6   2  12          2.49          2.03         3.21 o                         
   7   2  12          0.21          1.80         2.00 o                         
   8   2  12          2.61         -0.23         2.21 o                         
   9   2  12          8.94          9.24         2.57 o                         
  -9   3  12         34.22         28.73         4.36 o                         
  -8   3  12          4.46          2.09         3.19 o                         
  -7   3  12         16.68         15.49         3.53 o                         
  -6   3  12         36.53         38.88         2.76 o                         
  -5   3  12          3.89          5.82         2.04 o                         
  -4   3  12          7.37          3.59         2.90 o                         
  -3   3  12          0.54          1.11         2.95 o                         
  -2   3  12          1.22         -0.32         2.27 o                         
  -1   3  12         26.42         29.03         2.83 o                         
   0   3  12         59.32         56.02         6.54 o                         
   1   3  12        115.60        110.27         7.18 o                         
   2   3  12          0.51          0.38         2.36 o                         
   3   3  12         56.29         52.61         4.72 o                         
   4   3  12         63.67         56.97         4.36 o                         
   5   3  12          6.60          9.05         3.46 o                         
   6   3  12          0.40          2.44         1.81 o                         
   7   3  12          1.34         -1.54         2.44 o                         
   8   3  12          0.32          0.53         3.98 o                         
   9   3  12          7.37          6.41         3.08 o                         
  -8   4  12          0.63          1.85         3.59 o                         
  -7   4  12          5.19         -0.03         2.33 o                         
  -6   4  12          0.25         -0.46         2.95 o                         
  -5   4  12          0.38          2.44         2.28 o                         
  -4   4  12          4.29          5.31         3.21 o                         
  -3   4  12         12.50         10.24         2.52 o                         
  -2   4  12          6.67          3.52         2.52 o                         
  -1   4  12          1.80         -2.05         3.85 o                         
   0   4  12         27.81         20.52         4.62 o                         
   1   4  12         13.68          7.77         5.13 o                         
   2   4  12         47.62         46.16         4.08 o                         
   3   4  12         67.03         66.85         4.26 o                         
   4   4  12          7.87          5.64         2.18 o                         
   5   4  12         88.02         95.63         4.54 o                         
   6   4  12         12.94         17.20         3.59 o                         
   7   4  12         11.45         14.11         2.08 o                         
   8   4  12          0.04         -1.54         1.81 o                         
  -7   5  12          0.00         -1.03         2.57 o                         
  -6   5  12          5.45          1.65         6.80 o                         
  -5   5  12          4.31          2.25         2.31 o                         
  -4   5  12         14.77         13.18         2.69 o                         
  -3   5  12         18.03         11.71         3.21 o                         
  -2   5  12          0.01         -1.30         2.28 o                         
  -1   5  12         14.34         16.12         2.59 o                         
   0   5  12          0.00         -1.40         2.22 o                         
   1   5  12          0.00         -2.03         2.03 o                         
   2   5  12          0.02         -2.15         2.15 o                         
   3   5  12          0.20          2.65         2.15 o                         
   4   5  12         17.40         17.95         2.44 o                         
   5   5  12          2.53          5.52         2.00 o                         
   6   5  12          0.76          0.35         1.97 o                         
   7   5  12          0.92         -1.81         1.81 o                         
  -7   6  12          1.25          1.80         2.31 o                         
  -6   6  12          8.96         11.03         3.59 o                         
  -5   6  12          1.80          0.26         2.31 o                         
  -4   6  12          1.50         -1.80         2.57 o                         
  -3   6  12          1.82          1.54         2.57 o                         
  -2   6  12         24.54         22.34         3.37 o                         
  -1   6  12          0.97          3.28         2.47 o                         
   0   6  12         15.61         13.60         4.23 o                         
   1   6  12          1.65          3.81         2.52 o                         
   2   6  12         18.26         15.75         2.59 o                         
   3   6  12         41.23         61.66         3.99 o                         
   4   6  12         12.23         18.69         2.94 o                         
   5   6  12          0.76          0.51         2.82 o                         
   6   6  12          0.31         -0.67         2.39 o                         
  -5   7  12          0.44         -1.28         2.31 o                         
  -4   7  12          0.37         -2.57         2.57 o                         
  -3   7  12          1.59          4.10         3.34 o                         
  -2   7  12          1.76          1.54         2.57 o                         
  -1   7  12         11.97         17.19         3.34 o                         
   0   7  12          4.68          6.16         3.08 o                         
   1   7  12          1.23          3.34         4.36 o                         
   2   7  12          0.11         -0.26         3.34 o                         
   3   7  12          3.33          8.47         3.34 o                         
  -9   0  13          2.73          4.36         2.82 o                         
  -7   0  13          8.28          8.72         3.08 o                         
  -5   0  13        379.08        397.07        18.73 o                         
  -3   0  13        276.10        238.60        39.64 o                         
  -1   0  13        145.22        151.88         6.70 o                         
   1   0  13          0.00         -3.85         3.85 o                         
   3   0  13          0.03          0.02         2.82 o                         
   5   0  13         33.22         34.18         2.99 o                         
   7   0  13          4.07          0.26         3.85 o                         
  -9   1  13          1.00          1.41         2.00 o                         
  -8   1  13         36.65         41.26         3.25 o                         
  -7   1  13          0.08         -1.92         2.00 o                         
  -6   1  13        169.67        176.57         6.80 o                         
  -5   1  13         63.36         63.69         3.74 o                         
  -4   1  13         17.68         17.40         2.19 o                         
  -3   1  13          8.24         10.37         4.26 o                         
  -2   1  13          8.81          2.49         2.63 o                         
  -1   1  13         40.09         36.43         3.81 o                         
   0   1  13          6.63          4.36         4.36 o                         
   1   1  13         31.51         25.81         2.68 o                         
   2   1  13          0.02          3.22         1.72 o                         
   3   1  13         12.03          8.75         1.72 o                         
   4   1  13          6.54          7.53         1.69 o                         
   5   1  13          1.62         -0.62         1.83 o                         
   6   1  13          0.70         -0.51         1.97 o                         
   7   1  13          0.00         -0.51         3.59 o                         
  -9   2  13         56.97         44.38         4.62 o                         
  -8   2  13         20.68         18.98         2.84 o                         
  -7   2  13          4.70          2.82         2.18 o                         
  -6   2  13         29.94         28.58         2.36 o                         
  -5   2  13          9.98          7.60         1.97 o                         
  -4   2  13          8.32          6.95         2.30 o                         
  -3   2  13          4.35          1.54         1.93 o                         
  -2   2  13          1.03         -0.57         1.82 o                         
  -1   2  13         13.92         16.97         2.22 o                         
   0   2  13          0.20         -1.82         1.82 o                         
   1   2  13          0.20          0.74         1.95 o                         
   2   2  13         22.47         22.35         2.25 o                         
   3   2  13         47.61         52.56         4.16 o                         
   4   2  13         17.08         12.08         2.18 o                         
   5   2  13          2.25          2.04         1.90 o                         
   6   2  13          4.00          5.90         2.05 o                         
   7   2  13          3.34          4.87         2.82 o                         
   8   2  13          4.28          0.26         4.62 o                         
  -8   3  13          1.45          3.34         3.85 o                         
  -7   3  13          6.78         10.60         3.13 o                         
  -6   3  13          0.17         -0.54         2.03 o                         
  -5   3  13          8.62          8.43         1.97 o                         
  -4   3  13         22.89         21.49         2.21 o                         
  -3   3  13         53.52         60.32         3.49 o                         
  -2   3  13          5.42          2.76         1.98 o                         
  -1   3  13         40.38         31.78         2.55 o                         
   0   3  13         13.72         10.13         2.17 o                         
   1   3  13        242.79        247.74         8.98 o                         
   2   3  13         18.19         20.80         2.44 o                         
   3   3  13         41.00         45.61         3.53 o                         
   4   3  13         21.07         22.01         2.69 o                         
   5   3  13          2.17          0.26         2.05 o                         
   6   3  13         24.12         26.26         2.26 o                         
   7   3  13          0.12         -1.72         1.72 o                         
  -7   4  13          4.62          2.73         2.59 o                         
  -6   4  13          4.45          1.17         9.24 o                         
  -5   4  13          2.94          3.10         2.18 o                         
  -4   4  13          9.49          8.61         2.22 o                         
  -3   4  13         18.77         20.60         7.31 o                         
  -2   4  13         38.98         43.94         3.69 o                         
  -1   4  13          0.90          3.10         2.15 o                         
   0   4  13         17.29         14.05         2.44 o                         
   1   4  13          1.71         -1.59         1.97 o                         
   2   4  13          1.62         -0.13         2.00 o                         
   3   4  13         13.41         15.59         2.44 o                         
   4   4  13          5.78          6.19         5.64 o                         
   5   4  13          0.27         -1.28         1.81 o                         
   6   4  13          3.69         -0.54         2.95 o                         
  -6   5  13          1.14          1.28         2.57 o                         
  -5   5  13          4.54         17.44         5.39 o                         
  -4   5  13          0.23         -2.20         2.57 o                         
  -3   5  13         70.87         72.81         4.41 o                         
  -2   5  13         25.22         31.74         6.67 o                         
  -1   5  13          9.47          9.33         2.28 o                         
   0   5  13         14.86         18.91         2.52 o                         
   1   5  13          6.70          4.50         2.15 o                         
   2   5  13          0.26         -0.65         1.97 o                         
   3   5  13          0.73         -0.82         1.97 o                         
   4   5  13          2.05          2.82         2.82 o                         
   5   5  13          3.14         -1.90         1.90 o                         
   6   5  13          1.17         -2.05         2.57 o                         
  -5   6  13          2.40          2.05         2.31 o                         
  -4   6  13          3.72         14.62         2.82 o                         
  -3   6  13          0.00         -1.54         2.31 o                         
  -2   6  13          0.29         -2.57         2.57 o                         
  -1   6  13         14.45         12.44         2.52 o                         
   0   6  13         11.87         13.84         3.08 o                         
   1   6  13          8.14         13.33         2.46 o                         
   2   6  13          4.20          2.69         2.89 o                         
   3   6  13         73.11         83.63         5.64 o                         
   4   6  13         10.31          7.95         2.82 o                         
  -2   7  13          0.58         -1.28         2.31 o                         
  -1   7  13          0.42         -0.51         2.57 o                         
   0   7  13          5.00          0.51         2.57 o                         
  -8   0  14          0.27         -2.31         2.31 o                         
  -6   0  14          1.22          3.08         2.82 o                         
  -4   0  14          0.19         -1.28         2.82 o                         
  -2   0  14         47.35         41.56         5.13 o                         
   0   0  14        139.71        139.28         8.21 o                         
   2   0  14          0.70          3.49         2.31 o                         
   4   0  14          2.06          3.99         2.60 o                         
  -8   1  14          9.41          7.70         2.57 o                         
  -7   1  14         11.16         10.52         2.82 o                         
  -6   1  14         41.94         38.87         2.99 o                         
  -5   1  14          1.24         -0.51         2.00 o                         
  -4   1  14         18.42         17.33         2.36 o                         
  -3   1  14          0.01          2.30         2.84 o                         
  -2   1  14          8.10          7.57         1.83 o                         
  -1   1  14          0.95         -1.16         1.74 o                         
   0   1  14         10.22          9.21         1.91 o                         
   1   1  14          3.92          5.10         2.00 o                         
   2   1  14         20.30         19.59         2.26 o                         
   3   1  14          0.25          2.93         1.84 o                         
   4   1  14          2.76         -1.01         1.90 o                         
   5   1  14          9.54          8.21         2.72 o                         
  -7   2  14          6.09          5.13         3.08 o                         
  -6   2  14          6.41          7.12         2.15 o                         
  -5   2  14          0.00         -2.08         2.08 o                         
  -4   2  14          8.03          9.37         1.97 o                         
  -3   2  14          1.27          2.95         3.23 o                         
  -2   2  14          6.13          3.55         1.81 o                         
  -1   2  14          0.10          1.92         1.91 o                         
   0   2  14         10.49          4.77         1.83 o                         
   1   2  14          1.02          6.77         2.76 o                         
   2   2  14          8.33          6.31         2.57 o                         
   3   2  14          0.06         -0.76         2.44 o                         
   4   2  14          0.53          2.82         1.81 o                         
   5   2  14          2.08         -2.57         4.10 o                         
   6   2  14          0.12          1.31         3.85 o                         
  -7   3  14          1.23          4.36         3.08 o                         
  -6   3  14         14.20         11.54         3.34 o                         
  -5   3  14          0.10         -2.22         2.22 o                         
  -4   3  14          9.57          8.83         4.36 o                         
  -3   3  14          7.48          9.76         2.18 o                         
  -2   3  14         24.17         26.23         3.21 o                         
  -1   3  14          9.36         13.42         2.18 o                         
   0   3  14          0.40         -1.90         1.90 o                         
   1   3  14          8.97          9.37         2.00 o                         
   2   3  14          7.69          4.54         1.90 o                         
   3   3  14          3.44          1.92         2.44 o                         
   4   3  14          2.37          0.00         1.81 o                         
   5   3  14          2.12          3.59         1.81 o                         
   6   3  14          1.28         -2.31         3.85 o                         
  -5   4  14          0.70          0.26         3.34 o                         
  -4   4  14          0.74          1.44         2.52 o                         
  -3   4  14          7.18         13.65         2.22 o                         
  -2   4  14         55.53         55.24         5.00 o                         
  -1   4  14         10.20          9.77         2.08 o                         
   0   4  14         25.95         29.21         4.75 o                         
   1   4  14          1.38         -1.36         1.90 o                         
   2   4  14          1.15          1.88         1.90 o                         
   3   4  14          0.00          0.00         2.09 o                         
   4   4  14          1.06          0.38         1.81 o                         
   5   4  14          0.09         -1.53         1.53 o                         
  -4   5  14          0.68          6.93         2.57 o                         
  -3   5  14         18.16         19.60         3.98 o                         
  -2   5  14         10.12          5.00         2.52 o                         
  -1   5  14          0.36          2.85         2.63 o                         
   0   5  14         67.85         79.67        10.13 o                         
   1   5  14          1.86          2.63         2.59 o                         
   2   5  14         51.14         60.39         5.77 o                         
   3   5  14          0.00         -1.85         1.85 o                         
  -2   6  14          0.03          5.90         2.57 o                         
  -1   6  14          7.03          5.39         2.57 o                         
   0   6  14         13.55         18.47         2.82 o                         
  -5   0  15          3.96          5.64         2.82 o                         
  -3   0  15          9.23          7.44         2.82 o                         
  -1   0  15          8.04          5.90         2.57 o                         
   1   0  15          4.46          7.70         3.08 o                         
   3   0  15          3.99          0.00         3.59 o                         
  -6   1  15          1.22         -2.31         2.31 o                         
  -5   1  15          3.53          3.47         2.08 o                         
  -4   1  15          0.52         -1.63         1.97 o                         
  -3   1  15         11.57         11.85         4.36 o                         
  -2   1  15          0.02          2.48         1.79 o                         
  -1   1  15          7.39         10.99         4.36 o                         
   0   1  15          0.12          4.52         2.13 o                         
   1   1  15          7.16          7.39         2.18 o                         
   2   1  15         12.44          8.72         2.57 o                         
   3   1  15          0.24          1.54         2.82 o                         
  -6   2  15          2.16          5.39         3.08 o                         
  -5   2  15          0.57          2.57         2.57 o                         
  -4   2  15         29.15         30.78         4.87 o                         
  -3   2  15          7.96         12.57         2.82 o                         
  -2   2  15         13.13         13.08         3.08 o                         
  -1   2  15         15.85         14.22         2.33 o                         
   0   2  15          8.39          3.21         2.09 o                         
   1   2  15          0.42         -1.60         2.03 o                         
   2   2  15          6.03         11.39         2.44 o                         
   4   2  15          4.95         -2.05         2.82 o                         
  -5   3  15          0.28          0.26         4.10 o                         
  -4   3  15          6.30          9.49         2.82 o                         
  -3   3  15         36.02         46.18         4.87 o                         
  -2   3  15          0.04         -2.26         4.75 o                         
  -1   3  15          7.17          6.05         2.46 o                         
   0   3  15          9.37         14.88         3.08 o                         
   1   3  15          1.16          3.59         3.08 o                         
   2   3  15          1.08          1.03         1.81 o                         
   3   3  15          0.00          0.59         2.18 o                         
  -2   4  15          0.30          7.18         3.08 o                         
  -1   4  15          5.58          9.74         1.90 o                         
   0   4  15          9.34         11.51         3.85 o                         
   1   4  15          0.03          2.71         1.66 o                         
   2   4  15          1.54          5.64         2.82 o                         
  -2   1  16         10.80          9.49         2.57 o                         
  -1   1  16          0.91         -2.05         2.57 o                         
   0   1  16          0.00         -1.54         4.10 o                         
  -1   2  16         13.97          6.41         2.82 o                         
                                                                                
